# Supplementary material for: Time reference in aphasia: are there differences between tenses and aphasia fluency type? A systematic review and individual participant data meta-analysis
Source: Front Psychol. 2024 Feb 8;15:1322539. doi: 10.3389/fpsyg.2024.1322539 (PMC10885357; doi:10.3389/fpsyg.2024.1322539)
Supplement: Supplementary file 2 [file Table_2.XLSX]

## Sheet: SupplementaryMaterial_mydata_lo
study_number	study_year	study_authors	study_forestplot	study_type	comparisons	case_number	case_name	case_aphasia_type	case_aphasia_fluency	case_aphasia_severity	case_age	case_gender	case_scholarity_years	case_edu_level	case_mpo	case_lesion_side	case_language	task	tense	temp	total	resp
1	2019	Auclair-Ouellet et al.	Auclair-Ouellet et al., 2019	Single case	past_present_future	1	RY	Conduction	Fluent	NA	69	M	NA	3	48	Left	German	Adverb	past	9	15	cor
1	2019	Auclair-Ouellet et al.	Auclair-Ouellet et al., 2019	Single case	past_present_future	1	RY	Conduction	Fluent	NA	69	M	NA	3	48	Left	German	Adverb	past	9	15	cor
1	2019	Auclair-Ouellet et al.	Auclair-Ouellet et al., 2019	Single case	past_present_future	1	RY	Conduction	Fluent	NA	69	M	NA	3	48	Left	German	Adverb	past	9	15	cor
1	2019	Auclair-Ouellet et al.	Auclair-Ouellet et al., 2019	Single case	past_present_future	1	RY	Conduction	Fluent	NA	69	M	NA	3	48	Left	German	Adverb	past	9	15	cor
1	2019	Auclair-Ouellet et al.	Auclair-Ouellet et al., 2019	Single case	past_present_future	1	RY	Conduction	Fluent	NA	69	M	NA	3	48	Left	German	Adverb	past	9	15	cor
1	2019	Auclair-Ouellet et al.	Auclair-Ouellet et al., 2019	Single case	past_present_future	1	RY	Conduction	Fluent	NA	69	M	NA	3	48	Left	German	Adverb	past	9	15	cor
1	2019	Auclair-Ouellet et al.	Auclair-Ouellet et al., 2019	Single case	past_present_future	1	RY	Conduction	Fluent	NA	69	M	NA	3	48	Left	German	Adverb_CM	past	7	30	cor
1	2019	Auclair-Ouellet et al.	Auclair-Ouellet et al., 2019	Single case	past_present_future	1	RY	Conduction	Fluent	NA	69	M	NA	3	48	Left	German	Adverb_CM	past	7	30	cor
1	2019	Auclair-Ouellet et al.	Auclair-Ouellet et al., 2019	Single case	past_present_future	1	RY	Conduction	Fluent	NA	69	M	NA	3	48	Left	German	Adverb_CM	past	7	30	cor
1	2019	Auclair-Ouellet et al.	Auclair-Ouellet et al., 2019	Single case	past_present_future	1	RY	Conduction	Fluent	NA	69	M	NA	3	48	Left	German	Adverb_CM	past	7	30	cor
1	2019	Auclair-Ouellet et al.	Auclair-Ouellet et al., 2019	Single case	past_present_future	1	RY	Conduction	Fluent	NA	69	M	NA	3	48	Left	German	Adverb_CM	past	7	30	cor
1	2019	Auclair-Ouellet et al.	Auclair-Ouellet et al., 2019	Single case	past_present_future	1	RY	Conduction	Fluent	NA	69	M	NA	3	48	Left	German	Adverb_CM	past	7	30	cor
1	2019	Auclair-Ouellet et al.	Auclair-Ouellet et al., 2019	Single case	past_present_future	1	RY	Conduction	Fluent	NA	69	M	NA	3	48	Left	German	Adverb_CM	past	7	30	cor
1	2019	Auclair-Ouellet et al.	Auclair-Ouellet et al., 2019	Single case	past_present_future	1	RY	Conduction	Fluent	NA	69	M	NA	3	48	Left	German	Adverb_CM	past	7	30	cor
1	2019	Auclair-Ouellet et al.	Auclair-Ouellet et al., 2019	Single case	past_present_future	1	RY	Conduction	Fluent	NA	69	M	NA	3	48	Left	German	Adverb_CM	past	7	30	cor
1	2019	Auclair-Ouellet et al.	Auclair-Ouellet et al., 2019	Single case	past_present_future	1	RY	Conduction	Fluent	NA	69	M	NA	3	48	Left	German	Adverb_CM	past	7	30	cor
1	2019	Auclair-Ouellet et al.	Auclair-Ouellet et al., 2019	Single case	past_present_future	1	RY	Conduction	Fluent	NA	69	M	NA	3	48	Left	German	Adverb_CM	past	7	30	cor
1	2019	Auclair-Ouellet et al.	Auclair-Ouellet et al., 2019	Single case	past_present_future	1	RY	Conduction	Fluent	NA	69	M	NA	3	48	Left	German	Adverb_CM	past	7	30	cor
1	2019	Auclair-Ouellet et al.	Auclair-Ouellet et al., 2019	Single case	past_present_future	1	RY	Conduction	Fluent	NA	69	M	NA	3	48	Left	German	Adverb_CM	past	7	30	cor
1	2019	Auclair-Ouellet et al.	Auclair-Ouellet et al., 2019	Single case	past_present_future	1	RY	Conduction	Fluent	NA	69	M	NA	3	48	Left	German	Adverb_CM	past	7	30	cor
1	2019	Auclair-Ouellet et al.	Auclair-Ouellet et al., 2019	Single case	past_present_future	1	RY	Conduction	Fluent	NA	69	M	NA	3	48	Left	German	Adverb_CM	past	7	30	cor
1	2019	Auclair-Ouellet et al.	Auclair-Ouellet et al., 2019	Single case	past_present_future	1	RY	Conduction	Fluent	NA	69	M	NA	3	48	Left	German	Adverb_CM	past	7	30	cor
1	2019	Auclair-Ouellet et al.	Auclair-Ouellet et al., 2019	Single case	past_present_future	1	RY	Conduction	Fluent	NA	69	M	NA	3	48	Left	German	Adverb_CM	past	7	30	cor
1	2019	Auclair-Ouellet et al.	Auclair-Ouellet et al., 2019	Single case	past_present_future	1	RY	Conduction	Fluent	NA	69	M	NA	3	48	Left	German	Adverb_CM	past	7	30	cor
1	2019	Auclair-Ouellet et al.	Auclair-Ouellet et al., 2019	Single case	past_present_future	1	RY	Conduction	Fluent	NA	69	M	NA	3	48	Left	German	Adverb_CM	past	7	30	cor
1	2019	Auclair-Ouellet et al.	Auclair-Ouellet et al., 2019	Single case	past_present_future	1	RY	Conduction	Fluent	NA	69	M	NA	3	48	Left	German	Adverb_CM	past	7	30	cor
1	2019	Auclair-Ouellet et al.	Auclair-Ouellet et al., 2019	Single case	past_present_future	1	RY	Conduction	Fluent	NA	69	M	NA	3	48	Left	German	Adverb_CM	past	7	30	cor
1	2019	Auclair-Ouellet et al.	Auclair-Ouellet et al., 2019	Single case	past_present_future	1	RY	Conduction	Fluent	NA	69	M	NA	3	48	Left	German	Adverb_CM	past	7	30	cor
1	2019	Auclair-Ouellet et al.	Auclair-Ouellet et al., 2019	Single case	past_present_future	1	RY	Conduction	Fluent	NA	69	M	NA	3	48	Left	German	Adverb_CM	past	7	30	cor
2	2008	Bastiaanse	Bastiaanse, 2008	Group study	past_present	2	B1	Broca	Nonfluent	NA	45	M	NA	NA	>12	Left	Dutch	Adverb	past	15	30	cor
2	2008	Bastiaanse	Bastiaanse, 2008	Group study	past_present	2	B1	Broca	Nonfluent	NA	45	M	NA	NA	>12	Left	Dutch	Adverb	past	15	30	cor
2	2008	Bastiaanse	Bastiaanse, 2008	Group study	past_present	2	B1	Broca	Nonfluent	NA	45	M	NA	NA	>12	Left	Dutch	Adverb	past	15	30	cor
2	2008	Bastiaanse	Bastiaanse, 2008	Group study	past_present	2	B1	Broca	Nonfluent	NA	45	M	NA	NA	>12	Left	Dutch	Adverb	past	15	30	cor
2	2008	Bastiaanse	Bastiaanse, 2008	Group study	past_present	2	B1	Broca	Nonfluent	NA	45	M	NA	NA	>12	Left	Dutch	Adverb	past	15	30	cor
2	2008	Bastiaanse	Bastiaanse, 2008	Group study	past_present	2	B1	Broca	Nonfluent	NA	45	M	NA	NA	>12	Left	Dutch	Adverb	past	15	30	cor
2	2008	Bastiaanse	Bastiaanse, 2008	Group study	past_present	2	B1	Broca	Nonfluent	NA	45	M	NA	NA	>12	Left	Dutch	Adverb	past	15	30	cor
2	2008	Bastiaanse	Bastiaanse, 2008	Group study	past_present	2	B1	Broca	Nonfluent	NA	45	M	NA	NA	>12	Left	Dutch	Adverb	past	15	30	cor
2	2008	Bastiaanse	Bastiaanse, 2008	Group study	past_present	2	B1	Broca	Nonfluent	NA	45	M	NA	NA	>12	Left	Dutch	Adverb	past	15	30	cor
2	2008	Bastiaanse	Bastiaanse, 2008	Group study	past_present	2	B1	Broca	Nonfluent	NA	45	M	NA	NA	>12	Left	Dutch	Adverb	past	15	30	cor
2	2008	Bastiaanse	Bastiaanse, 2008	Group study	past_present	2	B1	Broca	Nonfluent	NA	45	M	NA	NA	>12	Left	Dutch	Adverb	past	15	30	cor
2	2008	Bastiaanse	Bastiaanse, 2008	Group study	past_present	2	B1	Broca	Nonfluent	NA	45	M	NA	NA	>12	Left	Dutch	Adverb	past	15	30	cor
2	2008	Bastiaanse	Bastiaanse, 2008	Group study	past_present	2	B1	Broca	Nonfluent	NA	45	M	NA	NA	>12	Left	Dutch	Adverb	past	15	30	cor
2	2008	Bastiaanse	Bastiaanse, 2008	Group study	past_present	2	B1	Broca	Nonfluent	NA	45	M	NA	NA	>12	Left	Dutch	Adverb	past	15	30	cor
2	2008	Bastiaanse	Bastiaanse, 2008	Group study	past_present	2	B1	Broca	Nonfluent	NA	45	M	NA	NA	>12	Left	Dutch	Adverb	past	15	30	cor
2	2008	Bastiaanse	Bastiaanse, 2008	Group study	past_present	3	B2	Broca	Nonfluent	NA	55	M	NA	NA	>12	Left	Dutch	Adverb	past	6	30	cor
2	2008	Bastiaanse	Bastiaanse, 2008	Group study	past_present	3	B2	Broca	Nonfluent	NA	55	M	NA	NA	>12	Left	Dutch	Adverb	past	6	30	cor
2	2008	Bastiaanse	Bastiaanse, 2008	Group study	past_present	3	B2	Broca	Nonfluent	NA	55	M	NA	NA	>12	Left	Dutch	Adverb	past	6	30	cor
2	2008	Bastiaanse	Bastiaanse, 2008	Group study	past_present	3	B2	Broca	Nonfluent	NA	55	M	NA	NA	>12	Left	Dutch	Adverb	past	6	30	cor
2	2008	Bastiaanse	Bastiaanse, 2008	Group study	past_present	3	B2	Broca	Nonfluent	NA	55	M	NA	NA	>12	Left	Dutch	Adverb	past	6	30	cor
2	2008	Bastiaanse	Bastiaanse, 2008	Group study	past_present	3	B2	Broca	Nonfluent	NA	55	M	NA	NA	>12	Left	Dutch	Adverb	past	6	30	cor
2	2008	Bastiaanse	Bastiaanse, 2008	Group study	past_present	3	B2	Broca	Nonfluent	NA	55	M	NA	NA	>12	Left	Dutch	Adverb	past	6	30	cor
2	2008	Bastiaanse	Bastiaanse, 2008	Group study	past_present	3	B2	Broca	Nonfluent	NA	55	M	NA	NA	>12	Left	Dutch	Adverb	past	6	30	cor
2	2008	Bastiaanse	Bastiaanse, 2008	Group study	past_present	3	B2	Broca	Nonfluent	NA	55	M	NA	NA	>12	Left	Dutch	Adverb	past	6	30	cor
2	2008	Bastiaanse	Bastiaanse, 2008	Group study	past_present	3	B2	Broca	Nonfluent	NA	55	M	NA	NA	>12	Left	Dutch	Adverb	past	6	30	cor
2	2008	Bastiaanse	Bastiaanse, 2008	Group study	past_present	3	B2	Broca	Nonfluent	NA	55	M	NA	NA	>12	Left	Dutch	Adverb	past	6	30	cor
2	2008	Bastiaanse	Bastiaanse, 2008	Group study	past_present	3	B2	Broca	Nonfluent	NA	55	M	NA	NA	>12	Left	Dutch	Adverb	past	6	30	cor
2	2008	Bastiaanse	Bastiaanse, 2008	Group study	past_present	3	B2	Broca	Nonfluent	NA	55	M	NA	NA	>12	Left	Dutch	Adverb	past	6	30	cor
2	2008	Bastiaanse	Bastiaanse, 2008	Group study	past_present	3	B2	Broca	Nonfluent	NA	55	M	NA	NA	>12	Left	Dutch	Adverb	past	6	30	cor
2	2008	Bastiaanse	Bastiaanse, 2008	Group study	past_present	3	B2	Broca	Nonfluent	NA	55	M	NA	NA	>12	Left	Dutch	Adverb	past	6	30	cor
2	2008	Bastiaanse	Bastiaanse, 2008	Group study	past_present	3	B2	Broca	Nonfluent	NA	55	M	NA	NA	>12	Left	Dutch	Adverb	past	6	30	cor
2	2008	Bastiaanse	Bastiaanse, 2008	Group study	past_present	3	B2	Broca	Nonfluent	NA	55	M	NA	NA	>12	Left	Dutch	Adverb	past	6	30	cor
2	2008	Bastiaanse	Bastiaanse, 2008	Group study	past_present	3	B2	Broca	Nonfluent	NA	55	M	NA	NA	>12	Left	Dutch	Adverb	past	6	30	cor
2	2008	Bastiaanse	Bastiaanse, 2008	Group study	past_present	3	B2	Broca	Nonfluent	NA	55	M	NA	NA	>12	Left	Dutch	Adverb	past	6	30	cor
2	2008	Bastiaanse	Bastiaanse, 2008	Group study	past_present	3	B2	Broca	Nonfluent	NA	55	M	NA	NA	>12	Left	Dutch	Adverb	past	6	30	cor
2	2008	Bastiaanse	Bastiaanse, 2008	Group study	past_present	3	B2	Broca	Nonfluent	NA	55	M	NA	NA	>12	Left	Dutch	Adverb	past	6	30	cor
2	2008	Bastiaanse	Bastiaanse, 2008	Group study	past_present	3	B2	Broca	Nonfluent	NA	55	M	NA	NA	>12	Left	Dutch	Adverb	past	6	30	cor
2	2008	Bastiaanse	Bastiaanse, 2008	Group study	past_present	3	B2	Broca	Nonfluent	NA	55	M	NA	NA	>12	Left	Dutch	Adverb	past	6	30	cor
2	2008	Bastiaanse	Bastiaanse, 2008	Group study	past_present	3	B2	Broca	Nonfluent	NA	55	M	NA	NA	>12	Left	Dutch	Adverb	past	6	30	cor
2	2008	Bastiaanse	Bastiaanse, 2008	Group study	past_present	4	B3	Broca	Nonfluent	NA	60	M	NA	NA	>12	Left	Dutch	Adverb	past	6	30	cor
2	2008	Bastiaanse	Bastiaanse, 2008	Group study	past_present	4	B3	Broca	Nonfluent	NA	60	M	NA	NA	>12	Left	Dutch	Adverb	past	6	30	cor
2	2008	Bastiaanse	Bastiaanse, 2008	Group study	past_present	4	B3	Broca	Nonfluent	NA	60	M	NA	NA	>12	Left	Dutch	Adverb	past	6	30	cor
2	2008	Bastiaanse	Bastiaanse, 2008	Group study	past_present	4	B3	Broca	Nonfluent	NA	60	M	NA	NA	>12	Left	Dutch	Adverb	past	6	30	cor
2	2008	Bastiaanse	Bastiaanse, 2008	Group study	past_present	4	B3	Broca	Nonfluent	NA	60	M	NA	NA	>12	Left	Dutch	Adverb	past	6	30	cor
2	2008	Bastiaanse	Bastiaanse, 2008	Group study	past_present	4	B3	Broca	Nonfluent	NA	60	M	NA	NA	>12	Left	Dutch	Adverb	past	6	30	cor
2	2008	Bastiaanse	Bastiaanse, 2008	Group study	past_present	4	B3	Broca	Nonfluent	NA	60	M	NA	NA	>12	Left	Dutch	Adverb	past	6	30	cor
2	2008	Bastiaanse	Bastiaanse, 2008	Group study	past_present	4	B3	Broca	Nonfluent	NA	60	M	NA	NA	>12	Left	Dutch	Adverb	past	6	30	cor
2	2008	Bastiaanse	Bastiaanse, 2008	Group study	past_present	4	B3	Broca	Nonfluent	NA	60	M	NA	NA	>12	Left	Dutch	Adverb	past	6	30	cor
2	2008	Bastiaanse	Bastiaanse, 2008	Group study	past_present	4	B3	Broca	Nonfluent	NA	60	M	NA	NA	>12	Left	Dutch	Adverb	past	6	30	cor
2	2008	Bastiaanse	Bastiaanse, 2008	Group study	past_present	4	B3	Broca	Nonfluent	NA	60	M	NA	NA	>12	Left	Dutch	Adverb	past	6	30	cor
2	2008	Bastiaanse	Bastiaanse, 2008	Group study	past_present	4	B3	Broca	Nonfluent	NA	60	M	NA	NA	>12	Left	Dutch	Adverb	past	6	30	cor
2	2008	Bastiaanse	Bastiaanse, 2008	Group study	past_present	4	B3	Broca	Nonfluent	NA	60	M	NA	NA	>12	Left	Dutch	Adverb	past	6	30	cor
2	2008	Bastiaanse	Bastiaanse, 2008	Group study	past_present	4	B3	Broca	Nonfluent	NA	60	M	NA	NA	>12	Left	Dutch	Adverb	past	6	30	cor
2	2008	Bastiaanse	Bastiaanse, 2008	Group study	past_present	4	B3	Broca	Nonfluent	NA	60	M	NA	NA	>12	Left	Dutch	Adverb	past	6	30	cor
2	2008	Bastiaanse	Bastiaanse, 2008	Group study	past_present	4	B3	Broca	Nonfluent	NA	60	M	NA	NA	>12	Left	Dutch	Adverb	past	6	30	cor
2	2008	Bastiaanse	Bastiaanse, 2008	Group study	past_present	4	B3	Broca	Nonfluent	NA	60	M	NA	NA	>12	Left	Dutch	Adverb	past	6	30	cor
2	2008	Bastiaanse	Bastiaanse, 2008	Group study	past_present	4	B3	Broca	Nonfluent	NA	60	M	NA	NA	>12	Left	Dutch	Adverb	past	6	30	cor
2	2008	Bastiaanse	Bastiaanse, 2008	Group study	past_present	4	B3	Broca	Nonfluent	NA	60	M	NA	NA	>12	Left	Dutch	Adverb	past	6	30	cor
2	2008	Bastiaanse	Bastiaanse, 2008	Group study	past_present	4	B3	Broca	Nonfluent	NA	60	M	NA	NA	>12	Left	Dutch	Adverb	past	6	30	cor
2	2008	Bastiaanse	Bastiaanse, 2008	Group study	past_present	4	B3	Broca	Nonfluent	NA	60	M	NA	NA	>12	Left	Dutch	Adverb	past	6	30	cor
2	2008	Bastiaanse	Bastiaanse, 2008	Group study	past_present	4	B3	Broca	Nonfluent	NA	60	M	NA	NA	>12	Left	Dutch	Adverb	past	6	30	cor
2	2008	Bastiaanse	Bastiaanse, 2008	Group study	past_present	4	B3	Broca	Nonfluent	NA	60	M	NA	NA	>12	Left	Dutch	Adverb	past	6	30	cor
2	2008	Bastiaanse	Bastiaanse, 2008	Group study	past_present	4	B3	Broca	Nonfluent	NA	60	M	NA	NA	>12	Left	Dutch	Adverb	past	6	30	cor
2	2008	Bastiaanse	Bastiaanse, 2008	Group study	past_present	5	B4	Broca	Nonfluent	NA	58	M	NA	NA	>12	Left	Dutch	Adverb	past	13	30	cor
2	2008	Bastiaanse	Bastiaanse, 2008	Group study	past_present	5	B4	Broca	Nonfluent	NA	58	M	NA	NA	>12	Left	Dutch	Adverb	past	13	30	cor
2	2008	Bastiaanse	Bastiaanse, 2008	Group study	past_present	5	B4	Broca	Nonfluent	NA	58	M	NA	NA	>12	Left	Dutch	Adverb	past	13	30	cor
2	2008	Bastiaanse	Bastiaanse, 2008	Group study	past_present	5	B4	Broca	Nonfluent	NA	58	M	NA	NA	>12	Left	Dutch	Adverb	past	13	30	cor
2	2008	Bastiaanse	Bastiaanse, 2008	Group study	past_present	5	B4	Broca	Nonfluent	NA	58	M	NA	NA	>12	Left	Dutch	Adverb	past	13	30	cor
2	2008	Bastiaanse	Bastiaanse, 2008	Group study	past_present	5	B4	Broca	Nonfluent	NA	58	M	NA	NA	>12	Left	Dutch	Adverb	past	13	30	cor
2	2008	Bastiaanse	Bastiaanse, 2008	Group study	past_present	5	B4	Broca	Nonfluent	NA	58	M	NA	NA	>12	Left	Dutch	Adverb	past	13	30	cor
2	2008	Bastiaanse	Bastiaanse, 2008	Group study	past_present	5	B4	Broca	Nonfluent	NA	58	M	NA	NA	>12	Left	Dutch	Adverb	past	13	30	cor
2	2008	Bastiaanse	Bastiaanse, 2008	Group study	past_present	5	B4	Broca	Nonfluent	NA	58	M	NA	NA	>12	Left	Dutch	Adverb	past	13	30	cor
2	2008	Bastiaanse	Bastiaanse, 2008	Group study	past_present	5	B4	Broca	Nonfluent	NA	58	M	NA	NA	>12	Left	Dutch	Adverb	past	13	30	cor
2	2008	Bastiaanse	Bastiaanse, 2008	Group study	past_present	5	B4	Broca	Nonfluent	NA	58	M	NA	NA	>12	Left	Dutch	Adverb	past	13	30	cor
2	2008	Bastiaanse	Bastiaanse, 2008	Group study	past_present	5	B4	Broca	Nonfluent	NA	58	M	NA	NA	>12	Left	Dutch	Adverb	past	13	30	cor
2	2008	Bastiaanse	Bastiaanse, 2008	Group study	past_present	5	B4	Broca	Nonfluent	NA	58	M	NA	NA	>12	Left	Dutch	Adverb	past	13	30	cor
2	2008	Bastiaanse	Bastiaanse, 2008	Group study	past_present	5	B4	Broca	Nonfluent	NA	58	M	NA	NA	>12	Left	Dutch	Adverb	past	13	30	cor
2	2008	Bastiaanse	Bastiaanse, 2008	Group study	past_present	5	B4	Broca	Nonfluent	NA	58	M	NA	NA	>12	Left	Dutch	Adverb	past	13	30	cor
2	2008	Bastiaanse	Bastiaanse, 2008	Group study	past_present	5	B4	Broca	Nonfluent	NA	58	M	NA	NA	>12	Left	Dutch	Adverb	past	13	30	cor
2	2008	Bastiaanse	Bastiaanse, 2008	Group study	past_present	5	B4	Broca	Nonfluent	NA	58	M	NA	NA	>12	Left	Dutch	Adverb	past	13	30	cor
2	2008	Bastiaanse	Bastiaanse, 2008	Group study	past_present	6	B5	Broca	Nonfluent	NA	58	M	NA	NA	>12	Left	Dutch	Adverb	past	18	30	cor
2	2008	Bastiaanse	Bastiaanse, 2008	Group study	past_present	6	B5	Broca	Nonfluent	NA	58	M	NA	NA	>12	Left	Dutch	Adverb	past	18	30	cor
2	2008	Bastiaanse	Bastiaanse, 2008	Group study	past_present	6	B5	Broca	Nonfluent	NA	58	M	NA	NA	>12	Left	Dutch	Adverb	past	18	30	cor
2	2008	Bastiaanse	Bastiaanse, 2008	Group study	past_present	6	B5	Broca	Nonfluent	NA	58	M	NA	NA	>12	Left	Dutch	Adverb	past	18	30	cor
2	2008	Bastiaanse	Bastiaanse, 2008	Group study	past_present	6	B5	Broca	Nonfluent	NA	58	M	NA	NA	>12	Left	Dutch	Adverb	past	18	30	cor
2	2008	Bastiaanse	Bastiaanse, 2008	Group study	past_present	6	B5	Broca	Nonfluent	NA	58	M	NA	NA	>12	Left	Dutch	Adverb	past	18	30	cor
2	2008	Bastiaanse	Bastiaanse, 2008	Group study	past_present	6	B5	Broca	Nonfluent	NA	58	M	NA	NA	>12	Left	Dutch	Adverb	past	18	30	cor
2	2008	Bastiaanse	Bastiaanse, 2008	Group study	past_present	6	B5	Broca	Nonfluent	NA	58	M	NA	NA	>12	Left	Dutch	Adverb	past	18	30	cor
2	2008	Bastiaanse	Bastiaanse, 2008	Group study	past_present	6	B5	Broca	Nonfluent	NA	58	M	NA	NA	>12	Left	Dutch	Adverb	past	18	30	cor
2	2008	Bastiaanse	Bastiaanse, 2008	Group study	past_present	6	B5	Broca	Nonfluent	NA	58	M	NA	NA	>12	Left	Dutch	Adverb	past	18	30	cor
2	2008	Bastiaanse	Bastiaanse, 2008	Group study	past_present	6	B5	Broca	Nonfluent	NA	58	M	NA	NA	>12	Left	Dutch	Adverb	past	18	30	cor
2	2008	Bastiaanse	Bastiaanse, 2008	Group study	past_present	6	B5	Broca	Nonfluent	NA	58	M	NA	NA	>12	Left	Dutch	Adverb	past	18	30	cor
2	2008	Bastiaanse	Bastiaanse, 2008	Group study	past_present	7	B6	Broca	Nonfluent	NA	69	F	NA	NA	9	Left	Dutch	Adverb	past	23	30	cor
2	2008	Bastiaanse	Bastiaanse, 2008	Group study	past_present	7	B6	Broca	Nonfluent	NA	69	F	NA	NA	9	Left	Dutch	Adverb	past	23	30	cor
2	2008	Bastiaanse	Bastiaanse, 2008	Group study	past_present	7	B6	Broca	Nonfluent	NA	69	F	NA	NA	9	Left	Dutch	Adverb	past	23	30	cor
2	2008	Bastiaanse	Bastiaanse, 2008	Group study	past_present	7	B6	Broca	Nonfluent	NA	69	F	NA	NA	9	Left	Dutch	Adverb	past	23	30	cor
2	2008	Bastiaanse	Bastiaanse, 2008	Group study	past_present	7	B6	Broca	Nonfluent	NA	69	F	NA	NA	9	Left	Dutch	Adverb	past	23	30	cor
2	2008	Bastiaanse	Bastiaanse, 2008	Group study	past_present	7	B6	Broca	Nonfluent	NA	69	F	NA	NA	9	Left	Dutch	Adverb	past	23	30	cor
2	2008	Bastiaanse	Bastiaanse, 2008	Group study	past_present	7	B6	Broca	Nonfluent	NA	69	F	NA	NA	9	Left	Dutch	Adverb	past	23	30	cor
2	2008	Bastiaanse	Bastiaanse, 2008	Group study	past_present	8	B7	Broca	Nonfluent	NA	40	M	NA	NA	>12	Left	Dutch	Adverb	past	28	30	cor
2	2008	Bastiaanse	Bastiaanse, 2008	Group study	past_present	8	B7	Broca	Nonfluent	NA	40	M	NA	NA	>12	Left	Dutch	Adverb	past	28	30	cor
2	2008	Bastiaanse	Bastiaanse, 2008	Group study	past_present	9	B8	Broca	Nonfluent	NA	47	F	NA	NA	>12	Left	Dutch	Adverb	past	29	30	cor
2	2008	Bastiaanse	Bastiaanse, 2008	Group study	past_present	11	B10	Broca	Nonfluent	NA	54	M	NA	NA	>12	Left	Dutch	Adverb	past	15	30	cor
2	2008	Bastiaanse	Bastiaanse, 2008	Group study	past_present	11	B10	Broca	Nonfluent	NA	54	M	NA	NA	>12	Left	Dutch	Adverb	past	15	30	cor
2	2008	Bastiaanse	Bastiaanse, 2008	Group study	past_present	11	B10	Broca	Nonfluent	NA	54	M	NA	NA	>12	Left	Dutch	Adverb	past	15	30	cor
2	2008	Bastiaanse	Bastiaanse, 2008	Group study	past_present	11	B10	Broca	Nonfluent	NA	54	M	NA	NA	>12	Left	Dutch	Adverb	past	15	30	cor
2	2008	Bastiaanse	Bastiaanse, 2008	Group study	past_present	11	B10	Broca	Nonfluent	NA	54	M	NA	NA	>12	Left	Dutch	Adverb	past	15	30	cor
2	2008	Bastiaanse	Bastiaanse, 2008	Group study	past_present	11	B10	Broca	Nonfluent	NA	54	M	NA	NA	>12	Left	Dutch	Adverb	past	15	30	cor
2	2008	Bastiaanse	Bastiaanse, 2008	Group study	past_present	11	B10	Broca	Nonfluent	NA	54	M	NA	NA	>12	Left	Dutch	Adverb	past	15	30	cor
2	2008	Bastiaanse	Bastiaanse, 2008	Group study	past_present	11	B10	Broca	Nonfluent	NA	54	M	NA	NA	>12	Left	Dutch	Adverb	past	15	30	cor
2	2008	Bastiaanse	Bastiaanse, 2008	Group study	past_present	11	B10	Broca	Nonfluent	NA	54	M	NA	NA	>12	Left	Dutch	Adverb	past	15	30	cor
2	2008	Bastiaanse	Bastiaanse, 2008	Group study	past_present	11	B10	Broca	Nonfluent	NA	54	M	NA	NA	>12	Left	Dutch	Adverb	past	15	30	cor
2	2008	Bastiaanse	Bastiaanse, 2008	Group study	past_present	11	B10	Broca	Nonfluent	NA	54	M	NA	NA	>12	Left	Dutch	Adverb	past	15	30	cor
2	2008	Bastiaanse	Bastiaanse, 2008	Group study	past_present	11	B10	Broca	Nonfluent	NA	54	M	NA	NA	>12	Left	Dutch	Adverb	past	15	30	cor
2	2008	Bastiaanse	Bastiaanse, 2008	Group study	past_present	11	B10	Broca	Nonfluent	NA	54	M	NA	NA	>12	Left	Dutch	Adverb	past	15	30	cor
2	2008	Bastiaanse	Bastiaanse, 2008	Group study	past_present	11	B10	Broca	Nonfluent	NA	54	M	NA	NA	>12	Left	Dutch	Adverb	past	15	30	cor
2	2008	Bastiaanse	Bastiaanse, 2008	Group study	past_present	11	B10	Broca	Nonfluent	NA	54	M	NA	NA	>12	Left	Dutch	Adverb	past	15	30	cor
3	2011	Bastiaanse et al.	Bastiaanse et al., 2011	Group study	past_present_future	12	C01	Broca	Nonfluent	NA	42	M	NA	NA	127	Left	Chinese	TART	past	19	20	cor
3	2011	Bastiaanse et al.	Bastiaanse et al., 2011	Group study	past_present_future	13	C03	Broca	Nonfluent	NA	50	M	NA	NA	97	Left	Chinese	TART	past	7	20	cor
3	2011	Bastiaanse et al.	Bastiaanse et al., 2011	Group study	past_present_future	13	C03	Broca	Nonfluent	NA	50	M	NA	NA	97	Left	Chinese	TART	past	7	20	cor
3	2011	Bastiaanse et al.	Bastiaanse et al., 2011	Group study	past_present_future	13	C03	Broca	Nonfluent	NA	50	M	NA	NA	97	Left	Chinese	TART	past	7	20	cor
3	2011	Bastiaanse et al.	Bastiaanse et al., 2011	Group study	past_present_future	13	C03	Broca	Nonfluent	NA	50	M	NA	NA	97	Left	Chinese	TART	past	7	20	cor
3	2011	Bastiaanse et al.	Bastiaanse et al., 2011	Group study	past_present_future	13	C03	Broca	Nonfluent	NA	50	M	NA	NA	97	Left	Chinese	TART	past	7	20	cor
3	2011	Bastiaanse et al.	Bastiaanse et al., 2011	Group study	past_present_future	13	C03	Broca	Nonfluent	NA	50	M	NA	NA	97	Left	Chinese	TART	past	7	20	cor
3	2011	Bastiaanse et al.	Bastiaanse et al., 2011	Group study	past_present_future	13	C03	Broca	Nonfluent	NA	50	M	NA	NA	97	Left	Chinese	TART	past	7	20	cor
3	2011	Bastiaanse et al.	Bastiaanse et al., 2011	Group study	past_present_future	13	C03	Broca	Nonfluent	NA	50	M	NA	NA	97	Left	Chinese	TART	past	7	20	cor
3	2011	Bastiaanse et al.	Bastiaanse et al., 2011	Group study	past_present_future	13	C03	Broca	Nonfluent	NA	50	M	NA	NA	97	Left	Chinese	TART	past	7	20	cor
3	2011	Bastiaanse et al.	Bastiaanse et al., 2011	Group study	past_present_future	13	C03	Broca	Nonfluent	NA	50	M	NA	NA	97	Left	Chinese	TART	past	7	20	cor
3	2011	Bastiaanse et al.	Bastiaanse et al., 2011	Group study	past_present_future	13	C03	Broca	Nonfluent	NA	50	M	NA	NA	97	Left	Chinese	TART	past	7	20	cor
3	2011	Bastiaanse et al.	Bastiaanse et al., 2011	Group study	past_present_future	13	C03	Broca	Nonfluent	NA	50	M	NA	NA	97	Left	Chinese	TART	past	7	20	cor
3	2011	Bastiaanse et al.	Bastiaanse et al., 2011	Group study	past_present_future	13	C03	Broca	Nonfluent	NA	50	M	NA	NA	97	Left	Chinese	TART	past	7	20	cor
3	2011	Bastiaanse et al.	Bastiaanse et al., 2011	Group study	past_present_future	15	C05	Broca	Nonfluent	NA	55	M	NA	NA	92	Left	Chinese	TART	past	10	20	cor
3	2011	Bastiaanse et al.	Bastiaanse et al., 2011	Group study	past_present_future	15	C05	Broca	Nonfluent	NA	55	M	NA	NA	92	Left	Chinese	TART	past	10	20	cor
3	2011	Bastiaanse et al.	Bastiaanse et al., 2011	Group study	past_present_future	15	C05	Broca	Nonfluent	NA	55	M	NA	NA	92	Left	Chinese	TART	past	10	20	cor
3	2011	Bastiaanse et al.	Bastiaanse et al., 2011	Group study	past_present_future	15	C05	Broca	Nonfluent	NA	55	M	NA	NA	92	Left	Chinese	TART	past	10	20	cor
3	2011	Bastiaanse et al.	Bastiaanse et al., 2011	Group study	past_present_future	15	C05	Broca	Nonfluent	NA	55	M	NA	NA	92	Left	Chinese	TART	past	10	20	cor
3	2011	Bastiaanse et al.	Bastiaanse et al., 2011	Group study	past_present_future	15	C05	Broca	Nonfluent	NA	55	M	NA	NA	92	Left	Chinese	TART	past	10	20	cor
3	2011	Bastiaanse et al.	Bastiaanse et al., 2011	Group study	past_present_future	15	C05	Broca	Nonfluent	NA	55	M	NA	NA	92	Left	Chinese	TART	past	10	20	cor
3	2011	Bastiaanse et al.	Bastiaanse et al., 2011	Group study	past_present_future	15	C05	Broca	Nonfluent	NA	55	M	NA	NA	92	Left	Chinese	TART	past	10	20	cor
3	2011	Bastiaanse et al.	Bastiaanse et al., 2011	Group study	past_present_future	15	C05	Broca	Nonfluent	NA	55	M	NA	NA	92	Left	Chinese	TART	past	10	20	cor
3	2011	Bastiaanse et al.	Bastiaanse et al., 2011	Group study	past_present_future	15	C05	Broca	Nonfluent	NA	55	M	NA	NA	92	Left	Chinese	TART	past	10	20	cor
3	2011	Bastiaanse et al.	Bastiaanse et al., 2011	Group study	past_present_future	16	C06	Broca	Nonfluent	NA	65	M	NA	NA	204	Left	Chinese	TART	past	18	20	cor
3	2011	Bastiaanse et al.	Bastiaanse et al., 2011	Group study	past_present_future	16	C06	Broca	Nonfluent	NA	65	M	NA	NA	204	Left	Chinese	TART	past	18	20	cor
3	2011	Bastiaanse et al.	Bastiaanse et al., 2011	Group study	past_present_future	17	C07	Broca	Nonfluent	NA	33	M	NA	NA	125	Left	Chinese	TART	past	4	20	cor
3	2011	Bastiaanse et al.	Bastiaanse et al., 2011	Group study	past_present_future	17	C07	Broca	Nonfluent	NA	33	M	NA	NA	125	Left	Chinese	TART	past	4	20	cor
3	2011	Bastiaanse et al.	Bastiaanse et al., 2011	Group study	past_present_future	17	C07	Broca	Nonfluent	NA	33	M	NA	NA	125	Left	Chinese	TART	past	4	20	cor
3	2011	Bastiaanse et al.	Bastiaanse et al., 2011	Group study	past_present_future	17	C07	Broca	Nonfluent	NA	33	M	NA	NA	125	Left	Chinese	TART	past	4	20	cor
3	2011	Bastiaanse et al.	Bastiaanse et al., 2011	Group study	past_present_future	17	C07	Broca	Nonfluent	NA	33	M	NA	NA	125	Left	Chinese	TART	past	4	20	cor
3	2011	Bastiaanse et al.	Bastiaanse et al., 2011	Group study	past_present_future	17	C07	Broca	Nonfluent	NA	33	M	NA	NA	125	Left	Chinese	TART	past	4	20	cor
3	2011	Bastiaanse et al.	Bastiaanse et al., 2011	Group study	past_present_future	17	C07	Broca	Nonfluent	NA	33	M	NA	NA	125	Left	Chinese	TART	past	4	20	cor
3	2011	Bastiaanse et al.	Bastiaanse et al., 2011	Group study	past_present_future	17	C07	Broca	Nonfluent	NA	33	M	NA	NA	125	Left	Chinese	TART	past	4	20	cor
3	2011	Bastiaanse et al.	Bastiaanse et al., 2011	Group study	past_present_future	17	C07	Broca	Nonfluent	NA	33	M	NA	NA	125	Left	Chinese	TART	past	4	20	cor
3	2011	Bastiaanse et al.	Bastiaanse et al., 2011	Group study	past_present_future	17	C07	Broca	Nonfluent	NA	33	M	NA	NA	125	Left	Chinese	TART	past	4	20	cor
3	2011	Bastiaanse et al.	Bastiaanse et al., 2011	Group study	past_present_future	17	C07	Broca	Nonfluent	NA	33	M	NA	NA	125	Left	Chinese	TART	past	4	20	cor
3	2011	Bastiaanse et al.	Bastiaanse et al., 2011	Group study	past_present_future	17	C07	Broca	Nonfluent	NA	33	M	NA	NA	125	Left	Chinese	TART	past	4	20	cor
3	2011	Bastiaanse et al.	Bastiaanse et al., 2011	Group study	past_present_future	17	C07	Broca	Nonfluent	NA	33	M	NA	NA	125	Left	Chinese	TART	past	4	20	cor
3	2011	Bastiaanse et al.	Bastiaanse et al., 2011	Group study	past_present_future	17	C07	Broca	Nonfluent	NA	33	M	NA	NA	125	Left	Chinese	TART	past	4	20	cor
3	2011	Bastiaanse et al.	Bastiaanse et al., 2011	Group study	past_present_future	17	C07	Broca	Nonfluent	NA	33	M	NA	NA	125	Left	Chinese	TART	past	4	20	cor
3	2011	Bastiaanse et al.	Bastiaanse et al., 2011	Group study	past_present_future	17	C07	Broca	Nonfluent	NA	33	M	NA	NA	125	Left	Chinese	TART	past	4	20	cor
3	2011	Bastiaanse et al.	Bastiaanse et al., 2011	Group study	past_present_future	18	C08	Broca	Nonfluent	NA	55	M	NA	NA	156	Left	Chinese	TART	past	15	20	cor
3	2011	Bastiaanse et al.	Bastiaanse et al., 2011	Group study	past_present_future	18	C08	Broca	Nonfluent	NA	55	M	NA	NA	156	Left	Chinese	TART	past	15	20	cor
3	2011	Bastiaanse et al.	Bastiaanse et al., 2011	Group study	past_present_future	18	C08	Broca	Nonfluent	NA	55	M	NA	NA	156	Left	Chinese	TART	past	15	20	cor
3	2011	Bastiaanse et al.	Bastiaanse et al., 2011	Group study	past_present_future	18	C08	Broca	Nonfluent	NA	55	M	NA	NA	156	Left	Chinese	TART	past	15	20	cor
3	2011	Bastiaanse et al.	Bastiaanse et al., 2011	Group study	past_present_future	18	C08	Broca	Nonfluent	NA	55	M	NA	NA	156	Left	Chinese	TART	past	15	20	cor
3	2011	Bastiaanse et al.	Bastiaanse et al., 2011	Group study	past_present_future	20	C11	Broca	Nonfluent	NA	51	M	NA	NA	212	Left	Chinese	TART	past	15	20	cor
3	2011	Bastiaanse et al.	Bastiaanse et al., 2011	Group study	past_present_future	20	C11	Broca	Nonfluent	NA	51	M	NA	NA	212	Left	Chinese	TART	past	15	20	cor
3	2011	Bastiaanse et al.	Bastiaanse et al., 2011	Group study	past_present_future	20	C11	Broca	Nonfluent	NA	51	M	NA	NA	212	Left	Chinese	TART	past	15	20	cor
3	2011	Bastiaanse et al.	Bastiaanse et al., 2011	Group study	past_present_future	20	C11	Broca	Nonfluent	NA	51	M	NA	NA	212	Left	Chinese	TART	past	15	20	cor
3	2011	Bastiaanse et al.	Bastiaanse et al., 2011	Group study	past_present_future	20	C11	Broca	Nonfluent	NA	51	M	NA	NA	212	Left	Chinese	TART	past	15	20	cor
3	2011	Bastiaanse et al.	Bastiaanse et al., 2011	Group study	past_present_future	21	E1	Broca	Nonfluent	NA	52	M	NA	NA	59	Left	English	TART	past	7	20	cor
3	2011	Bastiaanse et al.	Bastiaanse et al., 2011	Group study	past_present_future	21	E1	Broca	Nonfluent	NA	52	M	NA	NA	59	Left	English	TART	past	7	20	cor
3	2011	Bastiaanse et al.	Bastiaanse et al., 2011	Group study	past_present_future	21	E1	Broca	Nonfluent	NA	52	M	NA	NA	59	Left	English	TART	past	7	20	cor
3	2011	Bastiaanse et al.	Bastiaanse et al., 2011	Group study	past_present_future	21	E1	Broca	Nonfluent	NA	52	M	NA	NA	59	Left	English	TART	past	7	20	cor
3	2011	Bastiaanse et al.	Bastiaanse et al., 2011	Group study	past_present_future	21	E1	Broca	Nonfluent	NA	52	M	NA	NA	59	Left	English	TART	past	7	20	cor
3	2011	Bastiaanse et al.	Bastiaanse et al., 2011	Group study	past_present_future	21	E1	Broca	Nonfluent	NA	52	M	NA	NA	59	Left	English	TART	past	7	20	cor
3	2011	Bastiaanse et al.	Bastiaanse et al., 2011	Group study	past_present_future	21	E1	Broca	Nonfluent	NA	52	M	NA	NA	59	Left	English	TART	past	7	20	cor
3	2011	Bastiaanse et al.	Bastiaanse et al., 2011	Group study	past_present_future	21	E1	Broca	Nonfluent	NA	52	M	NA	NA	59	Left	English	TART	past	7	20	cor
3	2011	Bastiaanse et al.	Bastiaanse et al., 2011	Group study	past_present_future	21	E1	Broca	Nonfluent	NA	52	M	NA	NA	59	Left	English	TART	past	7	20	cor
3	2011	Bastiaanse et al.	Bastiaanse et al., 2011	Group study	past_present_future	21	E1	Broca	Nonfluent	NA	52	M	NA	NA	59	Left	English	TART	past	7	20	cor
3	2011	Bastiaanse et al.	Bastiaanse et al., 2011	Group study	past_present_future	21	E1	Broca	Nonfluent	NA	52	M	NA	NA	59	Left	English	TART	past	7	20	cor
3	2011	Bastiaanse et al.	Bastiaanse et al., 2011	Group study	past_present_future	21	E1	Broca	Nonfluent	NA	52	M	NA	NA	59	Left	English	TART	past	7	20	cor
3	2011	Bastiaanse et al.	Bastiaanse et al., 2011	Group study	past_present_future	21	E1	Broca	Nonfluent	NA	52	M	NA	NA	59	Left	English	TART	past	7	20	cor
3	2011	Bastiaanse et al.	Bastiaanse et al., 2011	Group study	past_present_future	22	E2	Broca	Nonfluent	NA	47	M	NA	NA	55	Left	English	TART	past	2	20	cor
3	2011	Bastiaanse et al.	Bastiaanse et al., 2011	Group study	past_present_future	22	E2	Broca	Nonfluent	NA	47	M	NA	NA	55	Left	English	TART	past	2	20	cor
3	2011	Bastiaanse et al.	Bastiaanse et al., 2011	Group study	past_present_future	22	E2	Broca	Nonfluent	NA	47	M	NA	NA	55	Left	English	TART	past	2	20	cor
3	2011	Bastiaanse et al.	Bastiaanse et al., 2011	Group study	past_present_future	22	E2	Broca	Nonfluent	NA	47	M	NA	NA	55	Left	English	TART	past	2	20	cor
3	2011	Bastiaanse et al.	Bastiaanse et al., 2011	Group study	past_present_future	22	E2	Broca	Nonfluent	NA	47	M	NA	NA	55	Left	English	TART	past	2	20	cor
3	2011	Bastiaanse et al.	Bastiaanse et al., 2011	Group study	past_present_future	22	E2	Broca	Nonfluent	NA	47	M	NA	NA	55	Left	English	TART	past	2	20	cor
3	2011	Bastiaanse et al.	Bastiaanse et al., 2011	Group study	past_present_future	22	E2	Broca	Nonfluent	NA	47	M	NA	NA	55	Left	English	TART	past	2	20	cor
3	2011	Bastiaanse et al.	Bastiaanse et al., 2011	Group study	past_present_future	22	E2	Broca	Nonfluent	NA	47	M	NA	NA	55	Left	English	TART	past	2	20	cor
3	2011	Bastiaanse et al.	Bastiaanse et al., 2011	Group study	past_present_future	22	E2	Broca	Nonfluent	NA	47	M	NA	NA	55	Left	English	TART	past	2	20	cor
3	2011	Bastiaanse et al.	Bastiaanse et al., 2011	Group study	past_present_future	22	E2	Broca	Nonfluent	NA	47	M	NA	NA	55	Left	English	TART	past	2	20	cor
3	2011	Bastiaanse et al.	Bastiaanse et al., 2011	Group study	past_present_future	22	E2	Broca	Nonfluent	NA	47	M	NA	NA	55	Left	English	TART	past	2	20	cor
3	2011	Bastiaanse et al.	Bastiaanse et al., 2011	Group study	past_present_future	22	E2	Broca	Nonfluent	NA	47	M	NA	NA	55	Left	English	TART	past	2	20	cor
3	2011	Bastiaanse et al.	Bastiaanse et al., 2011	Group study	past_present_future	22	E2	Broca	Nonfluent	NA	47	M	NA	NA	55	Left	English	TART	past	2	20	cor
3	2011	Bastiaanse et al.	Bastiaanse et al., 2011	Group study	past_present_future	22	E2	Broca	Nonfluent	NA	47	M	NA	NA	55	Left	English	TART	past	2	20	cor
3	2011	Bastiaanse et al.	Bastiaanse et al., 2011	Group study	past_present_future	22	E2	Broca	Nonfluent	NA	47	M	NA	NA	55	Left	English	TART	past	2	20	cor
3	2011	Bastiaanse et al.	Bastiaanse et al., 2011	Group study	past_present_future	22	E2	Broca	Nonfluent	NA	47	M	NA	NA	55	Left	English	TART	past	2	20	cor
3	2011	Bastiaanse et al.	Bastiaanse et al., 2011	Group study	past_present_future	22	E2	Broca	Nonfluent	NA	47	M	NA	NA	55	Left	English	TART	past	2	20	cor
3	2011	Bastiaanse et al.	Bastiaanse et al., 2011	Group study	past_present_future	22	E2	Broca	Nonfluent	NA	47	M	NA	NA	55	Left	English	TART	past	2	20	cor
3	2011	Bastiaanse et al.	Bastiaanse et al., 2011	Group study	past_present_future	23	E3	Broca	Nonfluent	NA	64	M	NA	NA	220	Left	English	TART	past	17	20	cor
3	2011	Bastiaanse et al.	Bastiaanse et al., 2011	Group study	past_present_future	23	E3	Broca	Nonfluent	NA	64	M	NA	NA	220	Left	English	TART	past	17	20	cor
3	2011	Bastiaanse et al.	Bastiaanse et al., 2011	Group study	past_present_future	23	E3	Broca	Nonfluent	NA	64	M	NA	NA	220	Left	English	TART	past	17	20	cor
3	2011	Bastiaanse et al.	Bastiaanse et al., 2011	Group study	past_present_future	24	E4	Broca	Nonfluent	NA	48	F	NA	NA	23	Left	English	TART	past	8	20	cor
3	2011	Bastiaanse et al.	Bastiaanse et al., 2011	Group study	past_present_future	24	E4	Broca	Nonfluent	NA	48	F	NA	NA	23	Left	English	TART	past	8	20	cor
3	2011	Bastiaanse et al.	Bastiaanse et al., 2011	Group study	past_present_future	24	E4	Broca	Nonfluent	NA	48	F	NA	NA	23	Left	English	TART	past	8	20	cor
3	2011	Bastiaanse et al.	Bastiaanse et al., 2011	Group study	past_present_future	24	E4	Broca	Nonfluent	NA	48	F	NA	NA	23	Left	English	TART	past	8	20	cor
3	2011	Bastiaanse et al.	Bastiaanse et al., 2011	Group study	past_present_future	24	E4	Broca	Nonfluent	NA	48	F	NA	NA	23	Left	English	TART	past	8	20	cor
3	2011	Bastiaanse et al.	Bastiaanse et al., 2011	Group study	past_present_future	24	E4	Broca	Nonfluent	NA	48	F	NA	NA	23	Left	English	TART	past	8	20	cor
3	2011	Bastiaanse et al.	Bastiaanse et al., 2011	Group study	past_present_future	24	E4	Broca	Nonfluent	NA	48	F	NA	NA	23	Left	English	TART	past	8	20	cor
3	2011	Bastiaanse et al.	Bastiaanse et al., 2011	Group study	past_present_future	24	E4	Broca	Nonfluent	NA	48	F	NA	NA	23	Left	English	TART	past	8	20	cor
3	2011	Bastiaanse et al.	Bastiaanse et al., 2011	Group study	past_present_future	24	E4	Broca	Nonfluent	NA	48	F	NA	NA	23	Left	English	TART	past	8	20	cor
3	2011	Bastiaanse et al.	Bastiaanse et al., 2011	Group study	past_present_future	24	E4	Broca	Nonfluent	NA	48	F	NA	NA	23	Left	English	TART	past	8	20	cor
3	2011	Bastiaanse et al.	Bastiaanse et al., 2011	Group study	past_present_future	24	E4	Broca	Nonfluent	NA	48	F	NA	NA	23	Left	English	TART	past	8	20	cor
3	2011	Bastiaanse et al.	Bastiaanse et al., 2011	Group study	past_present_future	24	E4	Broca	Nonfluent	NA	48	F	NA	NA	23	Left	English	TART	past	8	20	cor
3	2011	Bastiaanse et al.	Bastiaanse et al., 2011	Group study	past_present_future	25	E5	Broca	Nonfluent	NA	53	M	NA	NA	108	Left	English	TART	past	8	20	cor
3	2011	Bastiaanse et al.	Bastiaanse et al., 2011	Group study	past_present_future	25	E5	Broca	Nonfluent	NA	53	M	NA	NA	108	Left	English	TART	past	8	20	cor
3	2011	Bastiaanse et al.	Bastiaanse et al., 2011	Group study	past_present_future	25	E5	Broca	Nonfluent	NA	53	M	NA	NA	108	Left	English	TART	past	8	20	cor
3	2011	Bastiaanse et al.	Bastiaanse et al., 2011	Group study	past_present_future	25	E5	Broca	Nonfluent	NA	53	M	NA	NA	108	Left	English	TART	past	8	20	cor
3	2011	Bastiaanse et al.	Bastiaanse et al., 2011	Group study	past_present_future	25	E5	Broca	Nonfluent	NA	53	M	NA	NA	108	Left	English	TART	past	8	20	cor
3	2011	Bastiaanse et al.	Bastiaanse et al., 2011	Group study	past_present_future	25	E5	Broca	Nonfluent	NA	53	M	NA	NA	108	Left	English	TART	past	8	20	cor
3	2011	Bastiaanse et al.	Bastiaanse et al., 2011	Group study	past_present_future	25	E5	Broca	Nonfluent	NA	53	M	NA	NA	108	Left	English	TART	past	8	20	cor
3	2011	Bastiaanse et al.	Bastiaanse et al., 2011	Group study	past_present_future	25	E5	Broca	Nonfluent	NA	53	M	NA	NA	108	Left	English	TART	past	8	20	cor
3	2011	Bastiaanse et al.	Bastiaanse et al., 2011	Group study	past_present_future	25	E5	Broca	Nonfluent	NA	53	M	NA	NA	108	Left	English	TART	past	8	20	cor
3	2011	Bastiaanse et al.	Bastiaanse et al., 2011	Group study	past_present_future	25	E5	Broca	Nonfluent	NA	53	M	NA	NA	108	Left	English	TART	past	8	20	cor
3	2011	Bastiaanse et al.	Bastiaanse et al., 2011	Group study	past_present_future	25	E5	Broca	Nonfluent	NA	53	M	NA	NA	108	Left	English	TART	past	8	20	cor
3	2011	Bastiaanse et al.	Bastiaanse et al., 2011	Group study	past_present_future	25	E5	Broca	Nonfluent	NA	53	M	NA	NA	108	Left	English	TART	past	8	20	cor
3	2011	Bastiaanse et al.	Bastiaanse et al., 2011	Group study	past_present_future	26	E6	Broca	Nonfluent	NA	60	F	NA	NA	61	Left	English	TART	past	14	20	cor
3	2011	Bastiaanse et al.	Bastiaanse et al., 2011	Group study	past_present_future	26	E6	Broca	Nonfluent	NA	60	F	NA	NA	61	Left	English	TART	past	14	20	cor
3	2011	Bastiaanse et al.	Bastiaanse et al., 2011	Group study	past_present_future	26	E6	Broca	Nonfluent	NA	60	F	NA	NA	61	Left	English	TART	past	14	20	cor
3	2011	Bastiaanse et al.	Bastiaanse et al., 2011	Group study	past_present_future	26	E6	Broca	Nonfluent	NA	60	F	NA	NA	61	Left	English	TART	past	14	20	cor
3	2011	Bastiaanse et al.	Bastiaanse et al., 2011	Group study	past_present_future	26	E6	Broca	Nonfluent	NA	60	F	NA	NA	61	Left	English	TART	past	14	20	cor
3	2011	Bastiaanse et al.	Bastiaanse et al., 2011	Group study	past_present_future	26	E6	Broca	Nonfluent	NA	60	F	NA	NA	61	Left	English	TART	past	14	20	cor
3	2011	Bastiaanse et al.	Bastiaanse et al., 2011	Group study	past_present_future	27	E7	Broca	Nonfluent	NA	53	M	NA	NA	43	Left	English	TART	past	6	20	cor
3	2011	Bastiaanse et al.	Bastiaanse et al., 2011	Group study	past_present_future	27	E7	Broca	Nonfluent	NA	53	M	NA	NA	43	Left	English	TART	past	6	20	cor
3	2011	Bastiaanse et al.	Bastiaanse et al., 2011	Group study	past_present_future	27	E7	Broca	Nonfluent	NA	53	M	NA	NA	43	Left	English	TART	past	6	20	cor
3	2011	Bastiaanse et al.	Bastiaanse et al., 2011	Group study	past_present_future	27	E7	Broca	Nonfluent	NA	53	M	NA	NA	43	Left	English	TART	past	6	20	cor
3	2011	Bastiaanse et al.	Bastiaanse et al., 2011	Group study	past_present_future	27	E7	Broca	Nonfluent	NA	53	M	NA	NA	43	Left	English	TART	past	6	20	cor
3	2011	Bastiaanse et al.	Bastiaanse et al., 2011	Group study	past_present_future	27	E7	Broca	Nonfluent	NA	53	M	NA	NA	43	Left	English	TART	past	6	20	cor
3	2011	Bastiaanse et al.	Bastiaanse et al., 2011	Group study	past_present_future	27	E7	Broca	Nonfluent	NA	53	M	NA	NA	43	Left	English	TART	past	6	20	cor
3	2011	Bastiaanse et al.	Bastiaanse et al., 2011	Group study	past_present_future	27	E7	Broca	Nonfluent	NA	53	M	NA	NA	43	Left	English	TART	past	6	20	cor
3	2011	Bastiaanse et al.	Bastiaanse et al., 2011	Group study	past_present_future	27	E7	Broca	Nonfluent	NA	53	M	NA	NA	43	Left	English	TART	past	6	20	cor
3	2011	Bastiaanse et al.	Bastiaanse et al., 2011	Group study	past_present_future	27	E7	Broca	Nonfluent	NA	53	M	NA	NA	43	Left	English	TART	past	6	20	cor
3	2011	Bastiaanse et al.	Bastiaanse et al., 2011	Group study	past_present_future	27	E7	Broca	Nonfluent	NA	53	M	NA	NA	43	Left	English	TART	past	6	20	cor
3	2011	Bastiaanse et al.	Bastiaanse et al., 2011	Group study	past_present_future	27	E7	Broca	Nonfluent	NA	53	M	NA	NA	43	Left	English	TART	past	6	20	cor
3	2011	Bastiaanse et al.	Bastiaanse et al., 2011	Group study	past_present_future	27	E7	Broca	Nonfluent	NA	53	M	NA	NA	43	Left	English	TART	past	6	20	cor
3	2011	Bastiaanse et al.	Bastiaanse et al., 2011	Group study	past_present_future	27	E7	Broca	Nonfluent	NA	53	M	NA	NA	43	Left	English	TART	past	6	20	cor
3	2011	Bastiaanse et al.	Bastiaanse et al., 2011	Group study	past_present_future	28	E9	Broca	Nonfluent	NA	74	F	NA	NA	36	Left	English	TART	past	14	20	cor
3	2011	Bastiaanse et al.	Bastiaanse et al., 2011	Group study	past_present_future	28	E9	Broca	Nonfluent	NA	74	F	NA	NA	36	Left	English	TART	past	14	20	cor
3	2011	Bastiaanse et al.	Bastiaanse et al., 2011	Group study	past_present_future	28	E9	Broca	Nonfluent	NA	74	F	NA	NA	36	Left	English	TART	past	14	20	cor
3	2011	Bastiaanse et al.	Bastiaanse et al., 2011	Group study	past_present_future	28	E9	Broca	Nonfluent	NA	74	F	NA	NA	36	Left	English	TART	past	14	20	cor
3	2011	Bastiaanse et al.	Bastiaanse et al., 2011	Group study	past_present_future	28	E9	Broca	Nonfluent	NA	74	F	NA	NA	36	Left	English	TART	past	14	20	cor
3	2011	Bastiaanse et al.	Bastiaanse et al., 2011	Group study	past_present_future	28	E9	Broca	Nonfluent	NA	74	F	NA	NA	36	Left	English	TART	past	14	20	cor
3	2011	Bastiaanse et al.	Bastiaanse et al., 2011	Group study	past_present_future	29	E10	Broca	Nonfluent	NA	54	M	NA	NA	39	Left	English	TART	past	3	20	cor
3	2011	Bastiaanse et al.	Bastiaanse et al., 2011	Group study	past_present_future	29	E10	Broca	Nonfluent	NA	54	M	NA	NA	39	Left	English	TART	past	3	20	cor
3	2011	Bastiaanse et al.	Bastiaanse et al., 2011	Group study	past_present_future	29	E10	Broca	Nonfluent	NA	54	M	NA	NA	39	Left	English	TART	past	3	20	cor
3	2011	Bastiaanse et al.	Bastiaanse et al., 2011	Group study	past_present_future	29	E10	Broca	Nonfluent	NA	54	M	NA	NA	39	Left	English	TART	past	3	20	cor
3	2011	Bastiaanse et al.	Bastiaanse et al., 2011	Group study	past_present_future	29	E10	Broca	Nonfluent	NA	54	M	NA	NA	39	Left	English	TART	past	3	20	cor
3	2011	Bastiaanse et al.	Bastiaanse et al., 2011	Group study	past_present_future	29	E10	Broca	Nonfluent	NA	54	M	NA	NA	39	Left	English	TART	past	3	20	cor
3	2011	Bastiaanse et al.	Bastiaanse et al., 2011	Group study	past_present_future	29	E10	Broca	Nonfluent	NA	54	M	NA	NA	39	Left	English	TART	past	3	20	cor
3	2011	Bastiaanse et al.	Bastiaanse et al., 2011	Group study	past_present_future	29	E10	Broca	Nonfluent	NA	54	M	NA	NA	39	Left	English	TART	past	3	20	cor
3	2011	Bastiaanse et al.	Bastiaanse et al., 2011	Group study	past_present_future	29	E10	Broca	Nonfluent	NA	54	M	NA	NA	39	Left	English	TART	past	3	20	cor
3	2011	Bastiaanse et al.	Bastiaanse et al., 2011	Group study	past_present_future	29	E10	Broca	Nonfluent	NA	54	M	NA	NA	39	Left	English	TART	past	3	20	cor
3	2011	Bastiaanse et al.	Bastiaanse et al., 2011	Group study	past_present_future	29	E10	Broca	Nonfluent	NA	54	M	NA	NA	39	Left	English	TART	past	3	20	cor
3	2011	Bastiaanse et al.	Bastiaanse et al., 2011	Group study	past_present_future	29	E10	Broca	Nonfluent	NA	54	M	NA	NA	39	Left	English	TART	past	3	20	cor
3	2011	Bastiaanse et al.	Bastiaanse et al., 2011	Group study	past_present_future	29	E10	Broca	Nonfluent	NA	54	M	NA	NA	39	Left	English	TART	past	3	20	cor
3	2011	Bastiaanse et al.	Bastiaanse et al., 2011	Group study	past_present_future	29	E10	Broca	Nonfluent	NA	54	M	NA	NA	39	Left	English	TART	past	3	20	cor
3	2011	Bastiaanse et al.	Bastiaanse et al., 2011	Group study	past_present_future	29	E10	Broca	Nonfluent	NA	54	M	NA	NA	39	Left	English	TART	past	3	20	cor
3	2011	Bastiaanse et al.	Bastiaanse et al., 2011	Group study	past_present_future	29	E10	Broca	Nonfluent	NA	54	M	NA	NA	39	Left	English	TART	past	3	20	cor
3	2011	Bastiaanse et al.	Bastiaanse et al., 2011	Group study	past_present_future	29	E10	Broca	Nonfluent	NA	54	M	NA	NA	39	Left	English	TART	past	3	20	cor
3	2011	Bastiaanse et al.	Bastiaanse et al., 2011	Group study	past_present_future	30	E11	Broca	Nonfluent	NA	58	M	NA	NA	226	Left	English	TART	past	8	20	cor
3	2011	Bastiaanse et al.	Bastiaanse et al., 2011	Group study	past_present_future	30	E11	Broca	Nonfluent	NA	58	M	NA	NA	226	Left	English	TART	past	8	20	cor
3	2011	Bastiaanse et al.	Bastiaanse et al., 2011	Group study	past_present_future	30	E11	Broca	Nonfluent	NA	58	M	NA	NA	226	Left	English	TART	past	8	20	cor
3	2011	Bastiaanse et al.	Bastiaanse et al., 2011	Group study	past_present_future	30	E11	Broca	Nonfluent	NA	58	M	NA	NA	226	Left	English	TART	past	8	20	cor
3	2011	Bastiaanse et al.	Bastiaanse et al., 2011	Group study	past_present_future	30	E11	Broca	Nonfluent	NA	58	M	NA	NA	226	Left	English	TART	past	8	20	cor
3	2011	Bastiaanse et al.	Bastiaanse et al., 2011	Group study	past_present_future	30	E11	Broca	Nonfluent	NA	58	M	NA	NA	226	Left	English	TART	past	8	20	cor
3	2011	Bastiaanse et al.	Bastiaanse et al., 2011	Group study	past_present_future	30	E11	Broca	Nonfluent	NA	58	M	NA	NA	226	Left	English	TART	past	8	20	cor
3	2011	Bastiaanse et al.	Bastiaanse et al., 2011	Group study	past_present_future	30	E11	Broca	Nonfluent	NA	58	M	NA	NA	226	Left	English	TART	past	8	20	cor
3	2011	Bastiaanse et al.	Bastiaanse et al., 2011	Group study	past_present_future	30	E11	Broca	Nonfluent	NA	58	M	NA	NA	226	Left	English	TART	past	8	20	cor
3	2011	Bastiaanse et al.	Bastiaanse et al., 2011	Group study	past_present_future	30	E11	Broca	Nonfluent	NA	58	M	NA	NA	226	Left	English	TART	past	8	20	cor
3	2011	Bastiaanse et al.	Bastiaanse et al., 2011	Group study	past_present_future	30	E11	Broca	Nonfluent	NA	58	M	NA	NA	226	Left	English	TART	past	8	20	cor
3	2011	Bastiaanse et al.	Bastiaanse et al., 2011	Group study	past_present_future	30	E11	Broca	Nonfluent	NA	58	M	NA	NA	226	Left	English	TART	past	8	20	cor
3	2011	Bastiaanse et al.	Bastiaanse et al., 2011	Group study	past_present_future	31	E12	Broca	Nonfluent	NA	37	M	NA	NA	34	Left	English	TART	past	18	20	cor
3	2011	Bastiaanse et al.	Bastiaanse et al., 2011	Group study	past_present_future	31	E12	Broca	Nonfluent	NA	37	M	NA	NA	34	Left	English	TART	past	18	20	cor
3	2011	Bastiaanse et al.	Bastiaanse et al., 2011	Group study	past_present_future	32	T1	Broca	Nonfluent	NA	68	M	NA	NA	2	Left	Turkish	TART	past	9	20	cor
3	2011	Bastiaanse et al.	Bastiaanse et al., 2011	Group study	past_present_future	32	T1	Broca	Nonfluent	NA	68	M	NA	NA	2	Left	Turkish	TART	past	9	20	cor
3	2011	Bastiaanse et al.	Bastiaanse et al., 2011	Group study	past_present_future	32	T1	Broca	Nonfluent	NA	68	M	NA	NA	2	Left	Turkish	TART	past	9	20	cor
3	2011	Bastiaanse et al.	Bastiaanse et al., 2011	Group study	past_present_future	32	T1	Broca	Nonfluent	NA	68	M	NA	NA	2	Left	Turkish	TART	past	9	20	cor
3	2011	Bastiaanse et al.	Bastiaanse et al., 2011	Group study	past_present_future	32	T1	Broca	Nonfluent	NA	68	M	NA	NA	2	Left	Turkish	TART	past	9	20	cor
3	2011	Bastiaanse et al.	Bastiaanse et al., 2011	Group study	past_present_future	32	T1	Broca	Nonfluent	NA	68	M	NA	NA	2	Left	Turkish	TART	past	9	20	cor
3	2011	Bastiaanse et al.	Bastiaanse et al., 2011	Group study	past_present_future	32	T1	Broca	Nonfluent	NA	68	M	NA	NA	2	Left	Turkish	TART	past	9	20	cor
3	2011	Bastiaanse et al.	Bastiaanse et al., 2011	Group study	past_present_future	32	T1	Broca	Nonfluent	NA	68	M	NA	NA	2	Left	Turkish	TART	past	9	20	cor
3	2011	Bastiaanse et al.	Bastiaanse et al., 2011	Group study	past_present_future	32	T1	Broca	Nonfluent	NA	68	M	NA	NA	2	Left	Turkish	TART	past	9	20	cor
3	2011	Bastiaanse et al.	Bastiaanse et al., 2011	Group study	past_present_future	32	T1	Broca	Nonfluent	NA	68	M	NA	NA	2	Left	Turkish	TART	past	9	20	cor
3	2011	Bastiaanse et al.	Bastiaanse et al., 2011	Group study	past_present_future	32	T1	Broca	Nonfluent	NA	68	M	NA	NA	2	Left	Turkish	TART	past	9	20	cor
3	2011	Bastiaanse et al.	Bastiaanse et al., 2011	Group study	past_present_future	33	T2	Broca	Nonfluent	NA	54	M	NA	NA	5	Left	Turkish	TART	past	7	20	cor
3	2011	Bastiaanse et al.	Bastiaanse et al., 2011	Group study	past_present_future	33	T2	Broca	Nonfluent	NA	54	M	NA	NA	5	Left	Turkish	TART	past	7	20	cor
3	2011	Bastiaanse et al.	Bastiaanse et al., 2011	Group study	past_present_future	33	T2	Broca	Nonfluent	NA	54	M	NA	NA	5	Left	Turkish	TART	past	7	20	cor
3	2011	Bastiaanse et al.	Bastiaanse et al., 2011	Group study	past_present_future	33	T2	Broca	Nonfluent	NA	54	M	NA	NA	5	Left	Turkish	TART	past	7	20	cor
3	2011	Bastiaanse et al.	Bastiaanse et al., 2011	Group study	past_present_future	33	T2	Broca	Nonfluent	NA	54	M	NA	NA	5	Left	Turkish	TART	past	7	20	cor
3	2011	Bastiaanse et al.	Bastiaanse et al., 2011	Group study	past_present_future	33	T2	Broca	Nonfluent	NA	54	M	NA	NA	5	Left	Turkish	TART	past	7	20	cor
3	2011	Bastiaanse et al.	Bastiaanse et al., 2011	Group study	past_present_future	33	T2	Broca	Nonfluent	NA	54	M	NA	NA	5	Left	Turkish	TART	past	7	20	cor
3	2011	Bastiaanse et al.	Bastiaanse et al., 2011	Group study	past_present_future	33	T2	Broca	Nonfluent	NA	54	M	NA	NA	5	Left	Turkish	TART	past	7	20	cor
3	2011	Bastiaanse et al.	Bastiaanse et al., 2011	Group study	past_present_future	33	T2	Broca	Nonfluent	NA	54	M	NA	NA	5	Left	Turkish	TART	past	7	20	cor
3	2011	Bastiaanse et al.	Bastiaanse et al., 2011	Group study	past_present_future	33	T2	Broca	Nonfluent	NA	54	M	NA	NA	5	Left	Turkish	TART	past	7	20	cor
3	2011	Bastiaanse et al.	Bastiaanse et al., 2011	Group study	past_present_future	33	T2	Broca	Nonfluent	NA	54	M	NA	NA	5	Left	Turkish	TART	past	7	20	cor
3	2011	Bastiaanse et al.	Bastiaanse et al., 2011	Group study	past_present_future	33	T2	Broca	Nonfluent	NA	54	M	NA	NA	5	Left	Turkish	TART	past	7	20	cor
3	2011	Bastiaanse et al.	Bastiaanse et al., 2011	Group study	past_present_future	33	T2	Broca	Nonfluent	NA	54	M	NA	NA	5	Left	Turkish	TART	past	7	20	cor
3	2011	Bastiaanse et al.	Bastiaanse et al., 2011	Group study	past_present_future	34	T3	Broca	Nonfluent	NA	49	F	NA	NA	84	Left	Turkish	TART	past	13	20	cor
3	2011	Bastiaanse et al.	Bastiaanse et al., 2011	Group study	past_present_future	34	T3	Broca	Nonfluent	NA	49	F	NA	NA	84	Left	Turkish	TART	past	13	20	cor
3	2011	Bastiaanse et al.	Bastiaanse et al., 2011	Group study	past_present_future	34	T3	Broca	Nonfluent	NA	49	F	NA	NA	84	Left	Turkish	TART	past	13	20	cor
3	2011	Bastiaanse et al.	Bastiaanse et al., 2011	Group study	past_present_future	34	T3	Broca	Nonfluent	NA	49	F	NA	NA	84	Left	Turkish	TART	past	13	20	cor
3	2011	Bastiaanse et al.	Bastiaanse et al., 2011	Group study	past_present_future	34	T3	Broca	Nonfluent	NA	49	F	NA	NA	84	Left	Turkish	TART	past	13	20	cor
3	2011	Bastiaanse et al.	Bastiaanse et al., 2011	Group study	past_present_future	34	T3	Broca	Nonfluent	NA	49	F	NA	NA	84	Left	Turkish	TART	past	13	20	cor
3	2011	Bastiaanse et al.	Bastiaanse et al., 2011	Group study	past_present_future	34	T3	Broca	Nonfluent	NA	49	F	NA	NA	84	Left	Turkish	TART	past	13	20	cor
3	2011	Bastiaanse et al.	Bastiaanse et al., 2011	Group study	past_present_future	35	T4	Broca	Nonfluent	NA	43	F	NA	NA	4	Left	Turkish	TART	past	15	20	cor
3	2011	Bastiaanse et al.	Bastiaanse et al., 2011	Group study	past_present_future	35	T4	Broca	Nonfluent	NA	43	F	NA	NA	4	Left	Turkish	TART	past	15	20	cor
3	2011	Bastiaanse et al.	Bastiaanse et al., 2011	Group study	past_present_future	35	T4	Broca	Nonfluent	NA	43	F	NA	NA	4	Left	Turkish	TART	past	15	20	cor
3	2011	Bastiaanse et al.	Bastiaanse et al., 2011	Group study	past_present_future	35	T4	Broca	Nonfluent	NA	43	F	NA	NA	4	Left	Turkish	TART	past	15	20	cor
3	2011	Bastiaanse et al.	Bastiaanse et al., 2011	Group study	past_present_future	35	T4	Broca	Nonfluent	NA	43	F	NA	NA	4	Left	Turkish	TART	past	15	20	cor
3	2011	Bastiaanse et al.	Bastiaanse et al., 2011	Group study	past_present_future	36	T5	Broca	Nonfluent	NA	68	M	NA	NA	1	Left	Turkish	TART	past	14	20	cor
3	2011	Bastiaanse et al.	Bastiaanse et al., 2011	Group study	past_present_future	36	T5	Broca	Nonfluent	NA	68	M	NA	NA	1	Left	Turkish	TART	past	14	20	cor
3	2011	Bastiaanse et al.	Bastiaanse et al., 2011	Group study	past_present_future	36	T5	Broca	Nonfluent	NA	68	M	NA	NA	1	Left	Turkish	TART	past	14	20	cor
3	2011	Bastiaanse et al.	Bastiaanse et al., 2011	Group study	past_present_future	36	T5	Broca	Nonfluent	NA	68	M	NA	NA	1	Left	Turkish	TART	past	14	20	cor
3	2011	Bastiaanse et al.	Bastiaanse et al., 2011	Group study	past_present_future	36	T5	Broca	Nonfluent	NA	68	M	NA	NA	1	Left	Turkish	TART	past	14	20	cor
3	2011	Bastiaanse et al.	Bastiaanse et al., 2011	Group study	past_present_future	36	T5	Broca	Nonfluent	NA	68	M	NA	NA	1	Left	Turkish	TART	past	14	20	cor
3	2011	Bastiaanse et al.	Bastiaanse et al., 2011	Group study	past_present_future	37	T6	Broca	Nonfluent	NA	39	F	NA	NA	7	Left	Turkish	TART	past	11	20	cor
3	2011	Bastiaanse et al.	Bastiaanse et al., 2011	Group study	past_present_future	37	T6	Broca	Nonfluent	NA	39	F	NA	NA	7	Left	Turkish	TART	past	11	20	cor
3	2011	Bastiaanse et al.	Bastiaanse et al., 2011	Group study	past_present_future	37	T6	Broca	Nonfluent	NA	39	F	NA	NA	7	Left	Turkish	TART	past	11	20	cor
3	2011	Bastiaanse et al.	Bastiaanse et al., 2011	Group study	past_present_future	37	T6	Broca	Nonfluent	NA	39	F	NA	NA	7	Left	Turkish	TART	past	11	20	cor
3	2011	Bastiaanse et al.	Bastiaanse et al., 2011	Group study	past_present_future	37	T6	Broca	Nonfluent	NA	39	F	NA	NA	7	Left	Turkish	TART	past	11	20	cor
3	2011	Bastiaanse et al.	Bastiaanse et al., 2011	Group study	past_present_future	37	T6	Broca	Nonfluent	NA	39	F	NA	NA	7	Left	Turkish	TART	past	11	20	cor
3	2011	Bastiaanse et al.	Bastiaanse et al., 2011	Group study	past_present_future	37	T6	Broca	Nonfluent	NA	39	F	NA	NA	7	Left	Turkish	TART	past	11	20	cor
3	2011	Bastiaanse et al.	Bastiaanse et al., 2011	Group study	past_present_future	37	T6	Broca	Nonfluent	NA	39	F	NA	NA	7	Left	Turkish	TART	past	11	20	cor
3	2011	Bastiaanse et al.	Bastiaanse et al., 2011	Group study	past_present_future	37	T6	Broca	Nonfluent	NA	39	F	NA	NA	7	Left	Turkish	TART	past	11	20	cor
3	2011	Bastiaanse et al.	Bastiaanse et al., 2011	Group study	past_present_future	38	T7	Broca	Nonfluent	NA	65	M	NA	NA	12	Left	Turkish	TART	past	14	20	cor
3	2011	Bastiaanse et al.	Bastiaanse et al., 2011	Group study	past_present_future	38	T7	Broca	Nonfluent	NA	65	M	NA	NA	12	Left	Turkish	TART	past	14	20	cor
3	2011	Bastiaanse et al.	Bastiaanse et al., 2011	Group study	past_present_future	38	T7	Broca	Nonfluent	NA	65	M	NA	NA	12	Left	Turkish	TART	past	14	20	cor
3	2011	Bastiaanse et al.	Bastiaanse et al., 2011	Group study	past_present_future	38	T7	Broca	Nonfluent	NA	65	M	NA	NA	12	Left	Turkish	TART	past	14	20	cor
3	2011	Bastiaanse et al.	Bastiaanse et al., 2011	Group study	past_present_future	38	T7	Broca	Nonfluent	NA	65	M	NA	NA	12	Left	Turkish	TART	past	14	20	cor
3	2011	Bastiaanse et al.	Bastiaanse et al., 2011	Group study	past_present_future	38	T7	Broca	Nonfluent	NA	65	M	NA	NA	12	Left	Turkish	TART	past	14	20	cor
3	2011	Bastiaanse et al.	Bastiaanse et al., 2011	Group study	past_present_future	39	T8	Broca	Nonfluent	NA	59	M	NA	NA	2	Left	Turkish	TART	past	18	20	cor
3	2011	Bastiaanse et al.	Bastiaanse et al., 2011	Group study	past_present_future	39	T8	Broca	Nonfluent	NA	59	M	NA	NA	2	Left	Turkish	TART	past	18	20	cor
4	2014	Bos & Bastiaanse	Bos & Bastiaanse, 2014	Group study	past_present	40	B1	Broca	Nonfluent	NA	50	F	NA	NA	8	Left	Dutch	TART	past	27	36	cor
4	2014	Bos & Bastiaanse	Bos & Bastiaanse, 2014	Group study	past_present	40	B1	Broca	Nonfluent	NA	50	F	NA	NA	8	Left	Dutch	TART	past	27	36	cor
4	2014	Bos & Bastiaanse	Bos & Bastiaanse, 2014	Group study	past_present	40	B1	Broca	Nonfluent	NA	50	F	NA	NA	8	Left	Dutch	TART	past	27	36	cor
4	2014	Bos & Bastiaanse	Bos & Bastiaanse, 2014	Group study	past_present	40	B1	Broca	Nonfluent	NA	50	F	NA	NA	8	Left	Dutch	TART	past	27	36	cor
4	2014	Bos & Bastiaanse	Bos & Bastiaanse, 2014	Group study	past_present	40	B1	Broca	Nonfluent	NA	50	F	NA	NA	8	Left	Dutch	TART	past	27	36	cor
4	2014	Bos & Bastiaanse	Bos & Bastiaanse, 2014	Group study	past_present	40	B1	Broca	Nonfluent	NA	50	F	NA	NA	8	Left	Dutch	TART	past	27	36	cor
4	2014	Bos & Bastiaanse	Bos & Bastiaanse, 2014	Group study	past_present	40	B1	Broca	Nonfluent	NA	50	F	NA	NA	8	Left	Dutch	TART	past	27	36	cor
4	2014	Bos & Bastiaanse	Bos & Bastiaanse, 2014	Group study	past_present	40	B1	Broca	Nonfluent	NA	50	F	NA	NA	8	Left	Dutch	TART	past	27	36	cor
4	2014	Bos & Bastiaanse	Bos & Bastiaanse, 2014	Group study	past_present	40	B1	Broca	Nonfluent	NA	50	F	NA	NA	8	Left	Dutch	TART	past	27	36	cor
4	2014	Bos & Bastiaanse	Bos & Bastiaanse, 2014	Group study	past_present	41	B2	Broca	Nonfluent	NA	56	M	NA	NA	7	Left	Dutch	TART	past	18	36	cor
4	2014	Bos & Bastiaanse	Bos & Bastiaanse, 2014	Group study	past_present	41	B2	Broca	Nonfluent	NA	56	M	NA	NA	7	Left	Dutch	TART	past	18	36	cor
4	2014	Bos & Bastiaanse	Bos & Bastiaanse, 2014	Group study	past_present	41	B2	Broca	Nonfluent	NA	56	M	NA	NA	7	Left	Dutch	TART	past	18	36	cor
4	2014	Bos & Bastiaanse	Bos & Bastiaanse, 2014	Group study	past_present	41	B2	Broca	Nonfluent	NA	56	M	NA	NA	7	Left	Dutch	TART	past	18	36	cor
4	2014	Bos & Bastiaanse	Bos & Bastiaanse, 2014	Group study	past_present	41	B2	Broca	Nonfluent	NA	56	M	NA	NA	7	Left	Dutch	TART	past	18	36	cor
4	2014	Bos & Bastiaanse	Bos & Bastiaanse, 2014	Group study	past_present	41	B2	Broca	Nonfluent	NA	56	M	NA	NA	7	Left	Dutch	TART	past	18	36	cor
4	2014	Bos & Bastiaanse	Bos & Bastiaanse, 2014	Group study	past_present	41	B2	Broca	Nonfluent	NA	56	M	NA	NA	7	Left	Dutch	TART	past	18	36	cor
4	2014	Bos & Bastiaanse	Bos & Bastiaanse, 2014	Group study	past_present	41	B2	Broca	Nonfluent	NA	56	M	NA	NA	7	Left	Dutch	TART	past	18	36	cor
4	2014	Bos & Bastiaanse	Bos & Bastiaanse, 2014	Group study	past_present	41	B2	Broca	Nonfluent	NA	56	M	NA	NA	7	Left	Dutch	TART	past	18	36	cor
4	2014	Bos & Bastiaanse	Bos & Bastiaanse, 2014	Group study	past_present	41	B2	Broca	Nonfluent	NA	56	M	NA	NA	7	Left	Dutch	TART	past	18	36	cor
4	2014	Bos & Bastiaanse	Bos & Bastiaanse, 2014	Group study	past_present	41	B2	Broca	Nonfluent	NA	56	M	NA	NA	7	Left	Dutch	TART	past	18	36	cor
4	2014	Bos & Bastiaanse	Bos & Bastiaanse, 2014	Group study	past_present	41	B2	Broca	Nonfluent	NA	56	M	NA	NA	7	Left	Dutch	TART	past	18	36	cor
4	2014	Bos & Bastiaanse	Bos & Bastiaanse, 2014	Group study	past_present	41	B2	Broca	Nonfluent	NA	56	M	NA	NA	7	Left	Dutch	TART	past	18	36	cor
4	2014	Bos & Bastiaanse	Bos & Bastiaanse, 2014	Group study	past_present	41	B2	Broca	Nonfluent	NA	56	M	NA	NA	7	Left	Dutch	TART	past	18	36	cor
4	2014	Bos & Bastiaanse	Bos & Bastiaanse, 2014	Group study	past_present	41	B2	Broca	Nonfluent	NA	56	M	NA	NA	7	Left	Dutch	TART	past	18	36	cor
4	2014	Bos & Bastiaanse	Bos & Bastiaanse, 2014	Group study	past_present	41	B2	Broca	Nonfluent	NA	56	M	NA	NA	7	Left	Dutch	TART	past	18	36	cor
4	2014	Bos & Bastiaanse	Bos & Bastiaanse, 2014	Group study	past_present	41	B2	Broca	Nonfluent	NA	56	M	NA	NA	7	Left	Dutch	TART	past	18	36	cor
4	2014	Bos & Bastiaanse	Bos & Bastiaanse, 2014	Group study	past_present	41	B2	Broca	Nonfluent	NA	56	M	NA	NA	7	Left	Dutch	TART	past	18	36	cor
4	2014	Bos & Bastiaanse	Bos & Bastiaanse, 2014	Group study	past_present	42	B3	Broca	Nonfluent	NA	42	F	NA	NA	40	Both	Dutch	TART	past	12	36	cor
4	2014	Bos & Bastiaanse	Bos & Bastiaanse, 2014	Group study	past_present	42	B3	Broca	Nonfluent	NA	42	F	NA	NA	40	Both	Dutch	TART	past	12	36	cor
4	2014	Bos & Bastiaanse	Bos & Bastiaanse, 2014	Group study	past_present	42	B3	Broca	Nonfluent	NA	42	F	NA	NA	40	Both	Dutch	TART	past	12	36	cor
4	2014	Bos & Bastiaanse	Bos & Bastiaanse, 2014	Group study	past_present	42	B3	Broca	Nonfluent	NA	42	F	NA	NA	40	Both	Dutch	TART	past	12	36	cor
4	2014	Bos & Bastiaanse	Bos & Bastiaanse, 2014	Group study	past_present	42	B3	Broca	Nonfluent	NA	42	F	NA	NA	40	Both	Dutch	TART	past	12	36	cor
4	2014	Bos & Bastiaanse	Bos & Bastiaanse, 2014	Group study	past_present	42	B3	Broca	Nonfluent	NA	42	F	NA	NA	40	Both	Dutch	TART	past	12	36	cor
4	2014	Bos & Bastiaanse	Bos & Bastiaanse, 2014	Group study	past_present	42	B3	Broca	Nonfluent	NA	42	F	NA	NA	40	Both	Dutch	TART	past	12	36	cor
4	2014	Bos & Bastiaanse	Bos & Bastiaanse, 2014	Group study	past_present	42	B3	Broca	Nonfluent	NA	42	F	NA	NA	40	Both	Dutch	TART	past	12	36	cor
4	2014	Bos & Bastiaanse	Bos & Bastiaanse, 2014	Group study	past_present	42	B3	Broca	Nonfluent	NA	42	F	NA	NA	40	Both	Dutch	TART	past	12	36	cor
4	2014	Bos & Bastiaanse	Bos & Bastiaanse, 2014	Group study	past_present	42	B3	Broca	Nonfluent	NA	42	F	NA	NA	40	Both	Dutch	TART	past	12	36	cor
4	2014	Bos & Bastiaanse	Bos & Bastiaanse, 2014	Group study	past_present	42	B3	Broca	Nonfluent	NA	42	F	NA	NA	40	Both	Dutch	TART	past	12	36	cor
4	2014	Bos & Bastiaanse	Bos & Bastiaanse, 2014	Group study	past_present	42	B3	Broca	Nonfluent	NA	42	F	NA	NA	40	Both	Dutch	TART	past	12	36	cor
4	2014	Bos & Bastiaanse	Bos & Bastiaanse, 2014	Group study	past_present	42	B3	Broca	Nonfluent	NA	42	F	NA	NA	40	Both	Dutch	TART	past	12	36	cor
4	2014	Bos & Bastiaanse	Bos & Bastiaanse, 2014	Group study	past_present	42	B3	Broca	Nonfluent	NA	42	F	NA	NA	40	Both	Dutch	TART	past	12	36	cor
4	2014	Bos & Bastiaanse	Bos & Bastiaanse, 2014	Group study	past_present	42	B3	Broca	Nonfluent	NA	42	F	NA	NA	40	Both	Dutch	TART	past	12	36	cor
4	2014	Bos & Bastiaanse	Bos & Bastiaanse, 2014	Group study	past_present	42	B3	Broca	Nonfluent	NA	42	F	NA	NA	40	Both	Dutch	TART	past	12	36	cor
4	2014	Bos & Bastiaanse	Bos & Bastiaanse, 2014	Group study	past_present	42	B3	Broca	Nonfluent	NA	42	F	NA	NA	40	Both	Dutch	TART	past	12	36	cor
4	2014	Bos & Bastiaanse	Bos & Bastiaanse, 2014	Group study	past_present	42	B3	Broca	Nonfluent	NA	42	F	NA	NA	40	Both	Dutch	TART	past	12	36	cor
4	2014	Bos & Bastiaanse	Bos & Bastiaanse, 2014	Group study	past_present	42	B3	Broca	Nonfluent	NA	42	F	NA	NA	40	Both	Dutch	TART	past	12	36	cor
4	2014	Bos & Bastiaanse	Bos & Bastiaanse, 2014	Group study	past_present	42	B3	Broca	Nonfluent	NA	42	F	NA	NA	40	Both	Dutch	TART	past	12	36	cor
4	2014	Bos & Bastiaanse	Bos & Bastiaanse, 2014	Group study	past_present	42	B3	Broca	Nonfluent	NA	42	F	NA	NA	40	Both	Dutch	TART	past	12	36	cor
4	2014	Bos & Bastiaanse	Bos & Bastiaanse, 2014	Group study	past_present	42	B3	Broca	Nonfluent	NA	42	F	NA	NA	40	Both	Dutch	TART	past	12	36	cor
4	2014	Bos & Bastiaanse	Bos & Bastiaanse, 2014	Group study	past_present	42	B3	Broca	Nonfluent	NA	42	F	NA	NA	40	Both	Dutch	TART	past	12	36	cor
4	2014	Bos & Bastiaanse	Bos & Bastiaanse, 2014	Group study	past_present	42	B3	Broca	Nonfluent	NA	42	F	NA	NA	40	Both	Dutch	TART	past	12	36	cor
4	2014	Bos & Bastiaanse	Bos & Bastiaanse, 2014	Group study	past_present	43	B4	Broca	Nonfluent	NA	49	F	NA	NA	64	Left	Dutch	TART	past	25	36	cor
4	2014	Bos & Bastiaanse	Bos & Bastiaanse, 2014	Group study	past_present	43	B4	Broca	Nonfluent	NA	49	F	NA	NA	64	Left	Dutch	TART	past	25	36	cor
4	2014	Bos & Bastiaanse	Bos & Bastiaanse, 2014	Group study	past_present	43	B4	Broca	Nonfluent	NA	49	F	NA	NA	64	Left	Dutch	TART	past	25	36	cor
4	2014	Bos & Bastiaanse	Bos & Bastiaanse, 2014	Group study	past_present	43	B4	Broca	Nonfluent	NA	49	F	NA	NA	64	Left	Dutch	TART	past	25	36	cor
4	2014	Bos & Bastiaanse	Bos & Bastiaanse, 2014	Group study	past_present	43	B4	Broca	Nonfluent	NA	49	F	NA	NA	64	Left	Dutch	TART	past	25	36	cor
4	2014	Bos & Bastiaanse	Bos & Bastiaanse, 2014	Group study	past_present	43	B4	Broca	Nonfluent	NA	49	F	NA	NA	64	Left	Dutch	TART	past	25	36	cor
4	2014	Bos & Bastiaanse	Bos & Bastiaanse, 2014	Group study	past_present	43	B4	Broca	Nonfluent	NA	49	F	NA	NA	64	Left	Dutch	TART	past	25	36	cor
4	2014	Bos & Bastiaanse	Bos & Bastiaanse, 2014	Group study	past_present	43	B4	Broca	Nonfluent	NA	49	F	NA	NA	64	Left	Dutch	TART	past	25	36	cor
4	2014	Bos & Bastiaanse	Bos & Bastiaanse, 2014	Group study	past_present	43	B4	Broca	Nonfluent	NA	49	F	NA	NA	64	Left	Dutch	TART	past	25	36	cor
4	2014	Bos & Bastiaanse	Bos & Bastiaanse, 2014	Group study	past_present	43	B4	Broca	Nonfluent	NA	49	F	NA	NA	64	Left	Dutch	TART	past	25	36	cor
4	2014	Bos & Bastiaanse	Bos & Bastiaanse, 2014	Group study	past_present	43	B4	Broca	Nonfluent	NA	49	F	NA	NA	64	Left	Dutch	TART	past	25	36	cor
4	2014	Bos & Bastiaanse	Bos & Bastiaanse, 2014	Group study	past_present	44	B5	Broca	Nonfluent	NA	76	M	NA	NA	48	Left	Dutch	TART	past	30	36	cor
4	2014	Bos & Bastiaanse	Bos & Bastiaanse, 2014	Group study	past_present	44	B5	Broca	Nonfluent	NA	76	M	NA	NA	48	Left	Dutch	TART	past	30	36	cor
4	2014	Bos & Bastiaanse	Bos & Bastiaanse, 2014	Group study	past_present	44	B5	Broca	Nonfluent	NA	76	M	NA	NA	48	Left	Dutch	TART	past	30	36	cor
4	2014	Bos & Bastiaanse	Bos & Bastiaanse, 2014	Group study	past_present	44	B5	Broca	Nonfluent	NA	76	M	NA	NA	48	Left	Dutch	TART	past	30	36	cor
4	2014	Bos & Bastiaanse	Bos & Bastiaanse, 2014	Group study	past_present	44	B5	Broca	Nonfluent	NA	76	M	NA	NA	48	Left	Dutch	TART	past	30	36	cor
4	2014	Bos & Bastiaanse	Bos & Bastiaanse, 2014	Group study	past_present	44	B5	Broca	Nonfluent	NA	76	M	NA	NA	48	Left	Dutch	TART	past	30	36	cor
4	2014	Bos & Bastiaanse	Bos & Bastiaanse, 2014	Group study	past_present	46	B7	Broca	Nonfluent	NA	49	M	NA	NA	69	Left	Dutch	TART	past	35	36	cor
4	2014	Bos & Bastiaanse	Bos & Bastiaanse, 2014	Group study	past_present	47	B8	Broca	Nonfluent	NA	58	M	NA	NA	66	Left	Dutch	TART	past	24	36	cor
4	2014	Bos & Bastiaanse	Bos & Bastiaanse, 2014	Group study	past_present	47	B8	Broca	Nonfluent	NA	58	M	NA	NA	66	Left	Dutch	TART	past	24	36	cor
4	2014	Bos & Bastiaanse	Bos & Bastiaanse, 2014	Group study	past_present	47	B8	Broca	Nonfluent	NA	58	M	NA	NA	66	Left	Dutch	TART	past	24	36	cor
4	2014	Bos & Bastiaanse	Bos & Bastiaanse, 2014	Group study	past_present	47	B8	Broca	Nonfluent	NA	58	M	NA	NA	66	Left	Dutch	TART	past	24	36	cor
4	2014	Bos & Bastiaanse	Bos & Bastiaanse, 2014	Group study	past_present	47	B8	Broca	Nonfluent	NA	58	M	NA	NA	66	Left	Dutch	TART	past	24	36	cor
4	2014	Bos & Bastiaanse	Bos & Bastiaanse, 2014	Group study	past_present	47	B8	Broca	Nonfluent	NA	58	M	NA	NA	66	Left	Dutch	TART	past	24	36	cor
4	2014	Bos & Bastiaanse	Bos & Bastiaanse, 2014	Group study	past_present	47	B8	Broca	Nonfluent	NA	58	M	NA	NA	66	Left	Dutch	TART	past	24	36	cor
4	2014	Bos & Bastiaanse	Bos & Bastiaanse, 2014	Group study	past_present	47	B8	Broca	Nonfluent	NA	58	M	NA	NA	66	Left	Dutch	TART	past	24	36	cor
4	2014	Bos & Bastiaanse	Bos & Bastiaanse, 2014	Group study	past_present	47	B8	Broca	Nonfluent	NA	58	M	NA	NA	66	Left	Dutch	TART	past	24	36	cor
4	2014	Bos & Bastiaanse	Bos & Bastiaanse, 2014	Group study	past_present	47	B8	Broca	Nonfluent	NA	58	M	NA	NA	66	Left	Dutch	TART	past	24	36	cor
4	2014	Bos & Bastiaanse	Bos & Bastiaanse, 2014	Group study	past_present	47	B8	Broca	Nonfluent	NA	58	M	NA	NA	66	Left	Dutch	TART	past	24	36	cor
4	2014	Bos & Bastiaanse	Bos & Bastiaanse, 2014	Group study	past_present	47	B8	Broca	Nonfluent	NA	58	M	NA	NA	66	Left	Dutch	TART	past	24	36	cor
4	2014	Bos & Bastiaanse	Bos & Bastiaanse, 2014	Group study	past_present	48	B9	Broca	Nonfluent	NA	40	F	NA	NA	48	Left	Dutch	TART	past	30	36	cor
4	2014	Bos & Bastiaanse	Bos & Bastiaanse, 2014	Group study	past_present	48	B9	Broca	Nonfluent	NA	40	F	NA	NA	48	Left	Dutch	TART	past	30	36	cor
4	2014	Bos & Bastiaanse	Bos & Bastiaanse, 2014	Group study	past_present	48	B9	Broca	Nonfluent	NA	40	F	NA	NA	48	Left	Dutch	TART	past	30	36	cor
4	2014	Bos & Bastiaanse	Bos & Bastiaanse, 2014	Group study	past_present	48	B9	Broca	Nonfluent	NA	40	F	NA	NA	48	Left	Dutch	TART	past	30	36	cor
4	2014	Bos & Bastiaanse	Bos & Bastiaanse, 2014	Group study	past_present	48	B9	Broca	Nonfluent	NA	40	F	NA	NA	48	Left	Dutch	TART	past	30	36	cor
4	2014	Bos & Bastiaanse	Bos & Bastiaanse, 2014	Group study	past_present	48	B9	Broca	Nonfluent	NA	40	F	NA	NA	48	Left	Dutch	TART	past	30	36	cor
4	2014	Bos & Bastiaanse	Bos & Bastiaanse, 2014	Group study	past_present	49	B10	Broca	Nonfluent	NA	56	M	NA	NA	54	Left	Dutch	TART	past	34	36	cor
4	2014	Bos & Bastiaanse	Bos & Bastiaanse, 2014	Group study	past_present	49	B10	Broca	Nonfluent	NA	56	M	NA	NA	54	Left	Dutch	TART	past	34	36	cor
4	2014	Bos & Bastiaanse	Bos & Bastiaanse, 2014	Group study	past_present	50	B11	Broca	Nonfluent	NA	78	M	NA	NA	180	Left	Dutch	TART	past	33	36	cor
4	2014	Bos & Bastiaanse	Bos & Bastiaanse, 2014	Group study	past_present	50	B11	Broca	Nonfluent	NA	78	M	NA	NA	180	Left	Dutch	TART	past	33	36	cor
4	2014	Bos & Bastiaanse	Bos & Bastiaanse, 2014	Group study	past_present	50	B11	Broca	Nonfluent	NA	78	M	NA	NA	180	Left	Dutch	TART	past	33	36	cor
4	2014	Bos & Bastiaanse	Bos & Bastiaanse, 2014	Group study	past_present	51	B12	Broca	Nonfluent	NA	63	M	NA	NA	12	Left	Dutch	TART	past	14	36	cor
4	2014	Bos & Bastiaanse	Bos & Bastiaanse, 2014	Group study	past_present	51	B12	Broca	Nonfluent	NA	63	M	NA	NA	12	Left	Dutch	TART	past	14	36	cor
4	2014	Bos & Bastiaanse	Bos & Bastiaanse, 2014	Group study	past_present	51	B12	Broca	Nonfluent	NA	63	M	NA	NA	12	Left	Dutch	TART	past	14	36	cor
4	2014	Bos & Bastiaanse	Bos & Bastiaanse, 2014	Group study	past_present	51	B12	Broca	Nonfluent	NA	63	M	NA	NA	12	Left	Dutch	TART	past	14	36	cor
4	2014	Bos & Bastiaanse	Bos & Bastiaanse, 2014	Group study	past_present	51	B12	Broca	Nonfluent	NA	63	M	NA	NA	12	Left	Dutch	TART	past	14	36	cor
4	2014	Bos & Bastiaanse	Bos & Bastiaanse, 2014	Group study	past_present	51	B12	Broca	Nonfluent	NA	63	M	NA	NA	12	Left	Dutch	TART	past	14	36	cor
4	2014	Bos & Bastiaanse	Bos & Bastiaanse, 2014	Group study	past_present	51	B12	Broca	Nonfluent	NA	63	M	NA	NA	12	Left	Dutch	TART	past	14	36	cor
4	2014	Bos & Bastiaanse	Bos & Bastiaanse, 2014	Group study	past_present	51	B12	Broca	Nonfluent	NA	63	M	NA	NA	12	Left	Dutch	TART	past	14	36	cor
4	2014	Bos & Bastiaanse	Bos & Bastiaanse, 2014	Group study	past_present	51	B12	Broca	Nonfluent	NA	63	M	NA	NA	12	Left	Dutch	TART	past	14	36	cor
4	2014	Bos & Bastiaanse	Bos & Bastiaanse, 2014	Group study	past_present	51	B12	Broca	Nonfluent	NA	63	M	NA	NA	12	Left	Dutch	TART	past	14	36	cor
4	2014	Bos & Bastiaanse	Bos & Bastiaanse, 2014	Group study	past_present	51	B12	Broca	Nonfluent	NA	63	M	NA	NA	12	Left	Dutch	TART	past	14	36	cor
4	2014	Bos & Bastiaanse	Bos & Bastiaanse, 2014	Group study	past_present	51	B12	Broca	Nonfluent	NA	63	M	NA	NA	12	Left	Dutch	TART	past	14	36	cor
4	2014	Bos & Bastiaanse	Bos & Bastiaanse, 2014	Group study	past_present	51	B12	Broca	Nonfluent	NA	63	M	NA	NA	12	Left	Dutch	TART	past	14	36	cor
4	2014	Bos & Bastiaanse	Bos & Bastiaanse, 2014	Group study	past_present	51	B12	Broca	Nonfluent	NA	63	M	NA	NA	12	Left	Dutch	TART	past	14	36	cor
4	2014	Bos & Bastiaanse	Bos & Bastiaanse, 2014	Group study	past_present	51	B12	Broca	Nonfluent	NA	63	M	NA	NA	12	Left	Dutch	TART	past	14	36	cor
4	2014	Bos & Bastiaanse	Bos & Bastiaanse, 2014	Group study	past_present	51	B12	Broca	Nonfluent	NA	63	M	NA	NA	12	Left	Dutch	TART	past	14	36	cor
4	2014	Bos & Bastiaanse	Bos & Bastiaanse, 2014	Group study	past_present	51	B12	Broca	Nonfluent	NA	63	M	NA	NA	12	Left	Dutch	TART	past	14	36	cor
4	2014	Bos & Bastiaanse	Bos & Bastiaanse, 2014	Group study	past_present	51	B12	Broca	Nonfluent	NA	63	M	NA	NA	12	Left	Dutch	TART	past	14	36	cor
4	2014	Bos & Bastiaanse	Bos & Bastiaanse, 2014	Group study	past_present	51	B12	Broca	Nonfluent	NA	63	M	NA	NA	12	Left	Dutch	TART	past	14	36	cor
4	2014	Bos & Bastiaanse	Bos & Bastiaanse, 2014	Group study	past_present	51	B12	Broca	Nonfluent	NA	63	M	NA	NA	12	Left	Dutch	TART	past	14	36	cor
4	2014	Bos & Bastiaanse	Bos & Bastiaanse, 2014	Group study	past_present	51	B12	Broca	Nonfluent	NA	63	M	NA	NA	12	Left	Dutch	TART	past	14	36	cor
4	2014	Bos & Bastiaanse	Bos & Bastiaanse, 2014	Group study	past_present	51	B12	Broca	Nonfluent	NA	63	M	NA	NA	12	Left	Dutch	TART	past	14	36	cor
4	2014	Bos & Bastiaanse	Bos & Bastiaanse, 2014	Group study	past_present	52	B13	Broca	Nonfluent	NA	67	F	NA	NA	6	Left	Dutch	TART	past	32	36	cor
4	2014	Bos & Bastiaanse	Bos & Bastiaanse, 2014	Group study	past_present	52	B13	Broca	Nonfluent	NA	67	F	NA	NA	6	Left	Dutch	TART	past	32	36	cor
4	2014	Bos & Bastiaanse	Bos & Bastiaanse, 2014	Group study	past_present	52	B13	Broca	Nonfluent	NA	67	F	NA	NA	6	Left	Dutch	TART	past	32	36	cor
4	2014	Bos & Bastiaanse	Bos & Bastiaanse, 2014	Group study	past_present	52	B13	Broca	Nonfluent	NA	67	F	NA	NA	6	Left	Dutch	TART	past	32	36	cor
4	2014	Bos & Bastiaanse	Bos & Bastiaanse, 2014	Group study	past_present	53	B14	Broca	Nonfluent	NA	39	M	NA	NA	14	Left	Dutch	TART	past	16	36	cor
4	2014	Bos & Bastiaanse	Bos & Bastiaanse, 2014	Group study	past_present	53	B14	Broca	Nonfluent	NA	39	M	NA	NA	14	Left	Dutch	TART	past	16	36	cor
4	2014	Bos & Bastiaanse	Bos & Bastiaanse, 2014	Group study	past_present	53	B14	Broca	Nonfluent	NA	39	M	NA	NA	14	Left	Dutch	TART	past	16	36	cor
4	2014	Bos & Bastiaanse	Bos & Bastiaanse, 2014	Group study	past_present	53	B14	Broca	Nonfluent	NA	39	M	NA	NA	14	Left	Dutch	TART	past	16	36	cor
4	2014	Bos & Bastiaanse	Bos & Bastiaanse, 2014	Group study	past_present	53	B14	Broca	Nonfluent	NA	39	M	NA	NA	14	Left	Dutch	TART	past	16	36	cor
4	2014	Bos & Bastiaanse	Bos & Bastiaanse, 2014	Group study	past_present	53	B14	Broca	Nonfluent	NA	39	M	NA	NA	14	Left	Dutch	TART	past	16	36	cor
4	2014	Bos & Bastiaanse	Bos & Bastiaanse, 2014	Group study	past_present	53	B14	Broca	Nonfluent	NA	39	M	NA	NA	14	Left	Dutch	TART	past	16	36	cor
4	2014	Bos & Bastiaanse	Bos & Bastiaanse, 2014	Group study	past_present	53	B14	Broca	Nonfluent	NA	39	M	NA	NA	14	Left	Dutch	TART	past	16	36	cor
4	2014	Bos & Bastiaanse	Bos & Bastiaanse, 2014	Group study	past_present	53	B14	Broca	Nonfluent	NA	39	M	NA	NA	14	Left	Dutch	TART	past	16	36	cor
4	2014	Bos & Bastiaanse	Bos & Bastiaanse, 2014	Group study	past_present	53	B14	Broca	Nonfluent	NA	39	M	NA	NA	14	Left	Dutch	TART	past	16	36	cor
4	2014	Bos & Bastiaanse	Bos & Bastiaanse, 2014	Group study	past_present	53	B14	Broca	Nonfluent	NA	39	M	NA	NA	14	Left	Dutch	TART	past	16	36	cor
4	2014	Bos & Bastiaanse	Bos & Bastiaanse, 2014	Group study	past_present	53	B14	Broca	Nonfluent	NA	39	M	NA	NA	14	Left	Dutch	TART	past	16	36	cor
4	2014	Bos & Bastiaanse	Bos & Bastiaanse, 2014	Group study	past_present	53	B14	Broca	Nonfluent	NA	39	M	NA	NA	14	Left	Dutch	TART	past	16	36	cor
4	2014	Bos & Bastiaanse	Bos & Bastiaanse, 2014	Group study	past_present	53	B14	Broca	Nonfluent	NA	39	M	NA	NA	14	Left	Dutch	TART	past	16	36	cor
4	2014	Bos & Bastiaanse	Bos & Bastiaanse, 2014	Group study	past_present	53	B14	Broca	Nonfluent	NA	39	M	NA	NA	14	Left	Dutch	TART	past	16	36	cor
4	2014	Bos & Bastiaanse	Bos & Bastiaanse, 2014	Group study	past_present	53	B14	Broca	Nonfluent	NA	39	M	NA	NA	14	Left	Dutch	TART	past	16	36	cor
4	2014	Bos & Bastiaanse	Bos & Bastiaanse, 2014	Group study	past_present	53	B14	Broca	Nonfluent	NA	39	M	NA	NA	14	Left	Dutch	TART	past	16	36	cor
4	2014	Bos & Bastiaanse	Bos & Bastiaanse, 2014	Group study	past_present	53	B14	Broca	Nonfluent	NA	39	M	NA	NA	14	Left	Dutch	TART	past	16	36	cor
4	2014	Bos & Bastiaanse	Bos & Bastiaanse, 2014	Group study	past_present	53	B14	Broca	Nonfluent	NA	39	M	NA	NA	14	Left	Dutch	TART	past	16	36	cor
4	2014	Bos & Bastiaanse	Bos & Bastiaanse, 2014	Group study	past_present	53	B14	Broca	Nonfluent	NA	39	M	NA	NA	14	Left	Dutch	TART	past	16	36	cor
4	2014	Bos & Bastiaanse	Bos & Bastiaanse, 2014	Group study	past_present	54	F1	Wernicke or anomic	Fluent	NA	41	M	NA	NA	4	Left	Dutch	TART	past	18	36	cor
4	2014	Bos & Bastiaanse	Bos & Bastiaanse, 2014	Group study	past_present	54	F1	Wernicke or anomic	Fluent	NA	41	M	NA	NA	4	Left	Dutch	TART	past	18	36	cor
4	2014	Bos & Bastiaanse	Bos & Bastiaanse, 2014	Group study	past_present	54	F1	Wernicke or anomic	Fluent	NA	41	M	NA	NA	4	Left	Dutch	TART	past	18	36	cor
4	2014	Bos & Bastiaanse	Bos & Bastiaanse, 2014	Group study	past_present	54	F1	Wernicke or anomic	Fluent	NA	41	M	NA	NA	4	Left	Dutch	TART	past	18	36	cor
4	2014	Bos & Bastiaanse	Bos & Bastiaanse, 2014	Group study	past_present	54	F1	Wernicke or anomic	Fluent	NA	41	M	NA	NA	4	Left	Dutch	TART	past	18	36	cor
4	2014	Bos & Bastiaanse	Bos & Bastiaanse, 2014	Group study	past_present	54	F1	Wernicke or anomic	Fluent	NA	41	M	NA	NA	4	Left	Dutch	TART	past	18	36	cor
4	2014	Bos & Bastiaanse	Bos & Bastiaanse, 2014	Group study	past_present	54	F1	Wernicke or anomic	Fluent	NA	41	M	NA	NA	4	Left	Dutch	TART	past	18	36	cor
4	2014	Bos & Bastiaanse	Bos & Bastiaanse, 2014	Group study	past_present	54	F1	Wernicke or anomic	Fluent	NA	41	M	NA	NA	4	Left	Dutch	TART	past	18	36	cor
4	2014	Bos & Bastiaanse	Bos & Bastiaanse, 2014	Group study	past_present	54	F1	Wernicke or anomic	Fluent	NA	41	M	NA	NA	4	Left	Dutch	TART	past	18	36	cor
4	2014	Bos & Bastiaanse	Bos & Bastiaanse, 2014	Group study	past_present	54	F1	Wernicke or anomic	Fluent	NA	41	M	NA	NA	4	Left	Dutch	TART	past	18	36	cor
4	2014	Bos & Bastiaanse	Bos & Bastiaanse, 2014	Group study	past_present	54	F1	Wernicke or anomic	Fluent	NA	41	M	NA	NA	4	Left	Dutch	TART	past	18	36	cor
4	2014	Bos & Bastiaanse	Bos & Bastiaanse, 2014	Group study	past_present	54	F1	Wernicke or anomic	Fluent	NA	41	M	NA	NA	4	Left	Dutch	TART	past	18	36	cor
4	2014	Bos & Bastiaanse	Bos & Bastiaanse, 2014	Group study	past_present	54	F1	Wernicke or anomic	Fluent	NA	41	M	NA	NA	4	Left	Dutch	TART	past	18	36	cor
4	2014	Bos & Bastiaanse	Bos & Bastiaanse, 2014	Group study	past_present	54	F1	Wernicke or anomic	Fluent	NA	41	M	NA	NA	4	Left	Dutch	TART	past	18	36	cor
4	2014	Bos & Bastiaanse	Bos & Bastiaanse, 2014	Group study	past_present	54	F1	Wernicke or anomic	Fluent	NA	41	M	NA	NA	4	Left	Dutch	TART	past	18	36	cor
4	2014	Bos & Bastiaanse	Bos & Bastiaanse, 2014	Group study	past_present	54	F1	Wernicke or anomic	Fluent	NA	41	M	NA	NA	4	Left	Dutch	TART	past	18	36	cor
4	2014	Bos & Bastiaanse	Bos & Bastiaanse, 2014	Group study	past_present	54	F1	Wernicke or anomic	Fluent	NA	41	M	NA	NA	4	Left	Dutch	TART	past	18	36	cor
4	2014	Bos & Bastiaanse	Bos & Bastiaanse, 2014	Group study	past_present	54	F1	Wernicke or anomic	Fluent	NA	41	M	NA	NA	4	Left	Dutch	TART	past	18	36	cor
4	2014	Bos & Bastiaanse	Bos & Bastiaanse, 2014	Group study	past_present	55	F2	Wernicke or anomic	Fluent	NA	66	M	NA	NA	10	Left	Dutch	TART	past	35	36	cor
4	2014	Bos & Bastiaanse	Bos & Bastiaanse, 2014	Group study	past_present	56	F3	Wernicke or anomic	Fluent	NA	57	M	NA	NA	5	Left	Dutch	TART	past	3	36	cor
4	2014	Bos & Bastiaanse	Bos & Bastiaanse, 2014	Group study	past_present	56	F3	Wernicke or anomic	Fluent	NA	57	M	NA	NA	5	Left	Dutch	TART	past	3	36	cor
4	2014	Bos & Bastiaanse	Bos & Bastiaanse, 2014	Group study	past_present	56	F3	Wernicke or anomic	Fluent	NA	57	M	NA	NA	5	Left	Dutch	TART	past	3	36	cor
4	2014	Bos & Bastiaanse	Bos & Bastiaanse, 2014	Group study	past_present	56	F3	Wernicke or anomic	Fluent	NA	57	M	NA	NA	5	Left	Dutch	TART	past	3	36	cor
4	2014	Bos & Bastiaanse	Bos & Bastiaanse, 2014	Group study	past_present	56	F3	Wernicke or anomic	Fluent	NA	57	M	NA	NA	5	Left	Dutch	TART	past	3	36	cor
4	2014	Bos & Bastiaanse	Bos & Bastiaanse, 2014	Group study	past_present	56	F3	Wernicke or anomic	Fluent	NA	57	M	NA	NA	5	Left	Dutch	TART	past	3	36	cor
4	2014	Bos & Bastiaanse	Bos & Bastiaanse, 2014	Group study	past_present	56	F3	Wernicke or anomic	Fluent	NA	57	M	NA	NA	5	Left	Dutch	TART	past	3	36	cor
4	2014	Bos & Bastiaanse	Bos & Bastiaanse, 2014	Group study	past_present	56	F3	Wernicke or anomic	Fluent	NA	57	M	NA	NA	5	Left	Dutch	TART	past	3	36	cor
4	2014	Bos & Bastiaanse	Bos & Bastiaanse, 2014	Group study	past_present	56	F3	Wernicke or anomic	Fluent	NA	57	M	NA	NA	5	Left	Dutch	TART	past	3	36	cor
4	2014	Bos & Bastiaanse	Bos & Bastiaanse, 2014	Group study	past_present	56	F3	Wernicke or anomic	Fluent	NA	57	M	NA	NA	5	Left	Dutch	TART	past	3	36	cor
4	2014	Bos & Bastiaanse	Bos & Bastiaanse, 2014	Group study	past_present	56	F3	Wernicke or anomic	Fluent	NA	57	M	NA	NA	5	Left	Dutch	TART	past	3	36	cor
4	2014	Bos & Bastiaanse	Bos & Bastiaanse, 2014	Group study	past_present	56	F3	Wernicke or anomic	Fluent	NA	57	M	NA	NA	5	Left	Dutch	TART	past	3	36	cor
4	2014	Bos & Bastiaanse	Bos & Bastiaanse, 2014	Group study	past_present	56	F3	Wernicke or anomic	Fluent	NA	57	M	NA	NA	5	Left	Dutch	TART	past	3	36	cor
4	2014	Bos & Bastiaanse	Bos & Bastiaanse, 2014	Group study	past_present	56	F3	Wernicke or anomic	Fluent	NA	57	M	NA	NA	5	Left	Dutch	TART	past	3	36	cor
4	2014	Bos & Bastiaanse	Bos & Bastiaanse, 2014	Group study	past_present	56	F3	Wernicke or anomic	Fluent	NA	57	M	NA	NA	5	Left	Dutch	TART	past	3	36	cor
4	2014	Bos & Bastiaanse	Bos & Bastiaanse, 2014	Group study	past_present	56	F3	Wernicke or anomic	Fluent	NA	57	M	NA	NA	5	Left	Dutch	TART	past	3	36	cor
4	2014	Bos & Bastiaanse	Bos & Bastiaanse, 2014	Group study	past_present	56	F3	Wernicke or anomic	Fluent	NA	57	M	NA	NA	5	Left	Dutch	TART	past	3	36	cor
4	2014	Bos & Bastiaanse	Bos & Bastiaanse, 2014	Group study	past_present	56	F3	Wernicke or anomic	Fluent	NA	57	M	NA	NA	5	Left	Dutch	TART	past	3	36	cor
4	2014	Bos & Bastiaanse	Bos & Bastiaanse, 2014	Group study	past_present	56	F3	Wernicke or anomic	Fluent	NA	57	M	NA	NA	5	Left	Dutch	TART	past	3	36	cor
4	2014	Bos & Bastiaanse	Bos & Bastiaanse, 2014	Group study	past_present	56	F3	Wernicke or anomic	Fluent	NA	57	M	NA	NA	5	Left	Dutch	TART	past	3	36	cor
4	2014	Bos & Bastiaanse	Bos & Bastiaanse, 2014	Group study	past_present	56	F3	Wernicke or anomic	Fluent	NA	57	M	NA	NA	5	Left	Dutch	TART	past	3	36	cor
4	2014	Bos & Bastiaanse	Bos & Bastiaanse, 2014	Group study	past_present	56	F3	Wernicke or anomic	Fluent	NA	57	M	NA	NA	5	Left	Dutch	TART	past	3	36	cor
4	2014	Bos & Bastiaanse	Bos & Bastiaanse, 2014	Group study	past_present	56	F3	Wernicke or anomic	Fluent	NA	57	M	NA	NA	5	Left	Dutch	TART	past	3	36	cor
4	2014	Bos & Bastiaanse	Bos & Bastiaanse, 2014	Group study	past_present	56	F3	Wernicke or anomic	Fluent	NA	57	M	NA	NA	5	Left	Dutch	TART	past	3	36	cor
4	2014	Bos & Bastiaanse	Bos & Bastiaanse, 2014	Group study	past_present	56	F3	Wernicke or anomic	Fluent	NA	57	M	NA	NA	5	Left	Dutch	TART	past	3	36	cor
4	2014	Bos & Bastiaanse	Bos & Bastiaanse, 2014	Group study	past_present	56	F3	Wernicke or anomic	Fluent	NA	57	M	NA	NA	5	Left	Dutch	TART	past	3	36	cor
4	2014	Bos & Bastiaanse	Bos & Bastiaanse, 2014	Group study	past_present	56	F3	Wernicke or anomic	Fluent	NA	57	M	NA	NA	5	Left	Dutch	TART	past	3	36	cor
4	2014	Bos & Bastiaanse	Bos & Bastiaanse, 2014	Group study	past_present	56	F3	Wernicke or anomic	Fluent	NA	57	M	NA	NA	5	Left	Dutch	TART	past	3	36	cor
4	2014	Bos & Bastiaanse	Bos & Bastiaanse, 2014	Group study	past_present	56	F3	Wernicke or anomic	Fluent	NA	57	M	NA	NA	5	Left	Dutch	TART	past	3	36	cor
4	2014	Bos & Bastiaanse	Bos & Bastiaanse, 2014	Group study	past_present	56	F3	Wernicke or anomic	Fluent	NA	57	M	NA	NA	5	Left	Dutch	TART	past	3	36	cor
4	2014	Bos & Bastiaanse	Bos & Bastiaanse, 2014	Group study	past_present	56	F3	Wernicke or anomic	Fluent	NA	57	M	NA	NA	5	Left	Dutch	TART	past	3	36	cor
4	2014	Bos & Bastiaanse	Bos & Bastiaanse, 2014	Group study	past_present	56	F3	Wernicke or anomic	Fluent	NA	57	M	NA	NA	5	Left	Dutch	TART	past	3	36	cor
4	2014	Bos & Bastiaanse	Bos & Bastiaanse, 2014	Group study	past_present	56	F3	Wernicke or anomic	Fluent	NA	57	M	NA	NA	5	Left	Dutch	TART	past	3	36	cor
4	2014	Bos & Bastiaanse	Bos & Bastiaanse, 2014	Group study	past_present	57	F4	Wernicke or anomic	Fluent	NA	59	M	NA	NA	4	Left	Dutch	TART	past	3	36	cor
4	2014	Bos & Bastiaanse	Bos & Bastiaanse, 2014	Group study	past_present	57	F4	Wernicke or anomic	Fluent	NA	59	M	NA	NA	4	Left	Dutch	TART	past	3	36	cor
4	2014	Bos & Bastiaanse	Bos & Bastiaanse, 2014	Group study	past_present	57	F4	Wernicke or anomic	Fluent	NA	59	M	NA	NA	4	Left	Dutch	TART	past	3	36	cor
4	2014	Bos & Bastiaanse	Bos & Bastiaanse, 2014	Group study	past_present	57	F4	Wernicke or anomic	Fluent	NA	59	M	NA	NA	4	Left	Dutch	TART	past	3	36	cor
4	2014	Bos & Bastiaanse	Bos & Bastiaanse, 2014	Group study	past_present	57	F4	Wernicke or anomic	Fluent	NA	59	M	NA	NA	4	Left	Dutch	TART	past	3	36	cor
4	2014	Bos & Bastiaanse	Bos & Bastiaanse, 2014	Group study	past_present	57	F4	Wernicke or anomic	Fluent	NA	59	M	NA	NA	4	Left	Dutch	TART	past	3	36	cor
4	2014	Bos & Bastiaanse	Bos & Bastiaanse, 2014	Group study	past_present	57	F4	Wernicke or anomic	Fluent	NA	59	M	NA	NA	4	Left	Dutch	TART	past	3	36	cor
4	2014	Bos & Bastiaanse	Bos & Bastiaanse, 2014	Group study	past_present	57	F4	Wernicke or anomic	Fluent	NA	59	M	NA	NA	4	Left	Dutch	TART	past	3	36	cor
4	2014	Bos & Bastiaanse	Bos & Bastiaanse, 2014	Group study	past_present	57	F4	Wernicke or anomic	Fluent	NA	59	M	NA	NA	4	Left	Dutch	TART	past	3	36	cor
4	2014	Bos & Bastiaanse	Bos & Bastiaanse, 2014	Group study	past_present	57	F4	Wernicke or anomic	Fluent	NA	59	M	NA	NA	4	Left	Dutch	TART	past	3	36	cor
4	2014	Bos & Bastiaanse	Bos & Bastiaanse, 2014	Group study	past_present	57	F4	Wernicke or anomic	Fluent	NA	59	M	NA	NA	4	Left	Dutch	TART	past	3	36	cor
4	2014	Bos & Bastiaanse	Bos & Bastiaanse, 2014	Group study	past_present	57	F4	Wernicke or anomic	Fluent	NA	59	M	NA	NA	4	Left	Dutch	TART	past	3	36	cor
4	2014	Bos & Bastiaanse	Bos & Bastiaanse, 2014	Group study	past_present	57	F4	Wernicke or anomic	Fluent	NA	59	M	NA	NA	4	Left	Dutch	TART	past	3	36	cor
4	2014	Bos & Bastiaanse	Bos & Bastiaanse, 2014	Group study	past_present	57	F4	Wernicke or anomic	Fluent	NA	59	M	NA	NA	4	Left	Dutch	TART	past	3	36	cor
4	2014	Bos & Bastiaanse	Bos & Bastiaanse, 2014	Group study	past_present	57	F4	Wernicke or anomic	Fluent	NA	59	M	NA	NA	4	Left	Dutch	TART	past	3	36	cor
4	2014	Bos & Bastiaanse	Bos & Bastiaanse, 2014	Group study	past_present	57	F4	Wernicke or anomic	Fluent	NA	59	M	NA	NA	4	Left	Dutch	TART	past	3	36	cor
4	2014	Bos & Bastiaanse	Bos & Bastiaanse, 2014	Group study	past_present	57	F4	Wernicke or anomic	Fluent	NA	59	M	NA	NA	4	Left	Dutch	TART	past	3	36	cor
4	2014	Bos & Bastiaanse	Bos & Bastiaanse, 2014	Group study	past_present	57	F4	Wernicke or anomic	Fluent	NA	59	M	NA	NA	4	Left	Dutch	TART	past	3	36	cor
4	2014	Bos & Bastiaanse	Bos & Bastiaanse, 2014	Group study	past_present	57	F4	Wernicke or anomic	Fluent	NA	59	M	NA	NA	4	Left	Dutch	TART	past	3	36	cor
4	2014	Bos & Bastiaanse	Bos & Bastiaanse, 2014	Group study	past_present	57	F4	Wernicke or anomic	Fluent	NA	59	M	NA	NA	4	Left	Dutch	TART	past	3	36	cor
4	2014	Bos & Bastiaanse	Bos & Bastiaanse, 2014	Group study	past_present	57	F4	Wernicke or anomic	Fluent	NA	59	M	NA	NA	4	Left	Dutch	TART	past	3	36	cor
4	2014	Bos & Bastiaanse	Bos & Bastiaanse, 2014	Group study	past_present	57	F4	Wernicke or anomic	Fluent	NA	59	M	NA	NA	4	Left	Dutch	TART	past	3	36	cor
4	2014	Bos & Bastiaanse	Bos & Bastiaanse, 2014	Group study	past_present	57	F4	Wernicke or anomic	Fluent	NA	59	M	NA	NA	4	Left	Dutch	TART	past	3	36	cor
4	2014	Bos & Bastiaanse	Bos & Bastiaanse, 2014	Group study	past_present	57	F4	Wernicke or anomic	Fluent	NA	59	M	NA	NA	4	Left	Dutch	TART	past	3	36	cor
4	2014	Bos & Bastiaanse	Bos & Bastiaanse, 2014	Group study	past_present	57	F4	Wernicke or anomic	Fluent	NA	59	M	NA	NA	4	Left	Dutch	TART	past	3	36	cor
4	2014	Bos & Bastiaanse	Bos & Bastiaanse, 2014	Group study	past_present	57	F4	Wernicke or anomic	Fluent	NA	59	M	NA	NA	4	Left	Dutch	TART	past	3	36	cor
4	2014	Bos & Bastiaanse	Bos & Bastiaanse, 2014	Group study	past_present	57	F4	Wernicke or anomic	Fluent	NA	59	M	NA	NA	4	Left	Dutch	TART	past	3	36	cor
4	2014	Bos & Bastiaanse	Bos & Bastiaanse, 2014	Group study	past_present	57	F4	Wernicke or anomic	Fluent	NA	59	M	NA	NA	4	Left	Dutch	TART	past	3	36	cor
4	2014	Bos & Bastiaanse	Bos & Bastiaanse, 2014	Group study	past_present	57	F4	Wernicke or anomic	Fluent	NA	59	M	NA	NA	4	Left	Dutch	TART	past	3	36	cor
4	2014	Bos & Bastiaanse	Bos & Bastiaanse, 2014	Group study	past_present	57	F4	Wernicke or anomic	Fluent	NA	59	M	NA	NA	4	Left	Dutch	TART	past	3	36	cor
4	2014	Bos & Bastiaanse	Bos & Bastiaanse, 2014	Group study	past_present	57	F4	Wernicke or anomic	Fluent	NA	59	M	NA	NA	4	Left	Dutch	TART	past	3	36	cor
4	2014	Bos & Bastiaanse	Bos & Bastiaanse, 2014	Group study	past_present	57	F4	Wernicke or anomic	Fluent	NA	59	M	NA	NA	4	Left	Dutch	TART	past	3	36	cor
4	2014	Bos & Bastiaanse	Bos & Bastiaanse, 2014	Group study	past_present	57	F4	Wernicke or anomic	Fluent	NA	59	M	NA	NA	4	Left	Dutch	TART	past	3	36	cor
4	2014	Bos & Bastiaanse	Bos & Bastiaanse, 2014	Group study	past_present	58	F5	Wernicke or anomic	Fluent	NA	80	F	NA	NA	6	Left	Dutch	TART	past	28	36	cor
4	2014	Bos & Bastiaanse	Bos & Bastiaanse, 2014	Group study	past_present	58	F5	Wernicke or anomic	Fluent	NA	80	F	NA	NA	6	Left	Dutch	TART	past	28	36	cor
4	2014	Bos & Bastiaanse	Bos & Bastiaanse, 2014	Group study	past_present	58	F5	Wernicke or anomic	Fluent	NA	80	F	NA	NA	6	Left	Dutch	TART	past	28	36	cor
4	2014	Bos & Bastiaanse	Bos & Bastiaanse, 2014	Group study	past_present	58	F5	Wernicke or anomic	Fluent	NA	80	F	NA	NA	6	Left	Dutch	TART	past	28	36	cor
4	2014	Bos & Bastiaanse	Bos & Bastiaanse, 2014	Group study	past_present	58	F5	Wernicke or anomic	Fluent	NA	80	F	NA	NA	6	Left	Dutch	TART	past	28	36	cor
4	2014	Bos & Bastiaanse	Bos & Bastiaanse, 2014	Group study	past_present	58	F5	Wernicke or anomic	Fluent	NA	80	F	NA	NA	6	Left	Dutch	TART	past	28	36	cor
4	2014	Bos & Bastiaanse	Bos & Bastiaanse, 2014	Group study	past_present	58	F5	Wernicke or anomic	Fluent	NA	80	F	NA	NA	6	Left	Dutch	TART	past	28	36	cor
4	2014	Bos & Bastiaanse	Bos & Bastiaanse, 2014	Group study	past_present	58	F5	Wernicke or anomic	Fluent	NA	80	F	NA	NA	6	Left	Dutch	TART	past	28	36	cor
4	2014	Bos & Bastiaanse	Bos & Bastiaanse, 2014	Group study	past_present	59	F6	Wernicke or anomic	Fluent	NA	71	M	NA	NA	132	Right	Dutch	TART	past	25	36	cor
4	2014	Bos & Bastiaanse	Bos & Bastiaanse, 2014	Group study	past_present	59	F6	Wernicke or anomic	Fluent	NA	71	M	NA	NA	132	Right	Dutch	TART	past	25	36	cor
4	2014	Bos & Bastiaanse	Bos & Bastiaanse, 2014	Group study	past_present	59	F6	Wernicke or anomic	Fluent	NA	71	M	NA	NA	132	Right	Dutch	TART	past	25	36	cor
4	2014	Bos & Bastiaanse	Bos & Bastiaanse, 2014	Group study	past_present	59	F6	Wernicke or anomic	Fluent	NA	71	M	NA	NA	132	Right	Dutch	TART	past	25	36	cor
4	2014	Bos & Bastiaanse	Bos & Bastiaanse, 2014	Group study	past_present	59	F6	Wernicke or anomic	Fluent	NA	71	M	NA	NA	132	Right	Dutch	TART	past	25	36	cor
4	2014	Bos & Bastiaanse	Bos & Bastiaanse, 2014	Group study	past_present	59	F6	Wernicke or anomic	Fluent	NA	71	M	NA	NA	132	Right	Dutch	TART	past	25	36	cor
4	2014	Bos & Bastiaanse	Bos & Bastiaanse, 2014	Group study	past_present	59	F6	Wernicke or anomic	Fluent	NA	71	M	NA	NA	132	Right	Dutch	TART	past	25	36	cor
4	2014	Bos & Bastiaanse	Bos & Bastiaanse, 2014	Group study	past_present	59	F6	Wernicke or anomic	Fluent	NA	71	M	NA	NA	132	Right	Dutch	TART	past	25	36	cor
4	2014	Bos & Bastiaanse	Bos & Bastiaanse, 2014	Group study	past_present	59	F6	Wernicke or anomic	Fluent	NA	71	M	NA	NA	132	Right	Dutch	TART	past	25	36	cor
4	2014	Bos & Bastiaanse	Bos & Bastiaanse, 2014	Group study	past_present	59	F6	Wernicke or anomic	Fluent	NA	71	M	NA	NA	132	Right	Dutch	TART	past	25	36	cor
4	2014	Bos & Bastiaanse	Bos & Bastiaanse, 2014	Group study	past_present	59	F6	Wernicke or anomic	Fluent	NA	71	M	NA	NA	132	Right	Dutch	TART	past	25	36	cor
4	2014	Bos & Bastiaanse	Bos & Bastiaanse, 2014	Group study	past_present	60	F7	Wernicke or anomic	Fluent	NA	62	F	NA	NA	16	Both	Dutch	TART	past	4	36	cor
4	2014	Bos & Bastiaanse	Bos & Bastiaanse, 2014	Group study	past_present	60	F7	Wernicke or anomic	Fluent	NA	62	F	NA	NA	16	Both	Dutch	TART	past	4	36	cor
4	2014	Bos & Bastiaanse	Bos & Bastiaanse, 2014	Group study	past_present	60	F7	Wernicke or anomic	Fluent	NA	62	F	NA	NA	16	Both	Dutch	TART	past	4	36	cor
4	2014	Bos & Bastiaanse	Bos & Bastiaanse, 2014	Group study	past_present	60	F7	Wernicke or anomic	Fluent	NA	62	F	NA	NA	16	Both	Dutch	TART	past	4	36	cor
4	2014	Bos & Bastiaanse	Bos & Bastiaanse, 2014	Group study	past_present	60	F7	Wernicke or anomic	Fluent	NA	62	F	NA	NA	16	Both	Dutch	TART	past	4	36	cor
4	2014	Bos & Bastiaanse	Bos & Bastiaanse, 2014	Group study	past_present	60	F7	Wernicke or anomic	Fluent	NA	62	F	NA	NA	16	Both	Dutch	TART	past	4	36	cor
4	2014	Bos & Bastiaanse	Bos & Bastiaanse, 2014	Group study	past_present	60	F7	Wernicke or anomic	Fluent	NA	62	F	NA	NA	16	Both	Dutch	TART	past	4	36	cor
4	2014	Bos & Bastiaanse	Bos & Bastiaanse, 2014	Group study	past_present	60	F7	Wernicke or anomic	Fluent	NA	62	F	NA	NA	16	Both	Dutch	TART	past	4	36	cor
4	2014	Bos & Bastiaanse	Bos & Bastiaanse, 2014	Group study	past_present	60	F7	Wernicke or anomic	Fluent	NA	62	F	NA	NA	16	Both	Dutch	TART	past	4	36	cor
4	2014	Bos & Bastiaanse	Bos & Bastiaanse, 2014	Group study	past_present	60	F7	Wernicke or anomic	Fluent	NA	62	F	NA	NA	16	Both	Dutch	TART	past	4	36	cor
4	2014	Bos & Bastiaanse	Bos & Bastiaanse, 2014	Group study	past_present	60	F7	Wernicke or anomic	Fluent	NA	62	F	NA	NA	16	Both	Dutch	TART	past	4	36	cor
4	2014	Bos & Bastiaanse	Bos & Bastiaanse, 2014	Group study	past_present	60	F7	Wernicke or anomic	Fluent	NA	62	F	NA	NA	16	Both	Dutch	TART	past	4	36	cor
4	2014	Bos & Bastiaanse	Bos & Bastiaanse, 2014	Group study	past_present	60	F7	Wernicke or anomic	Fluent	NA	62	F	NA	NA	16	Both	Dutch	TART	past	4	36	cor
4	2014	Bos & Bastiaanse	Bos & Bastiaanse, 2014	Group study	past_present	60	F7	Wernicke or anomic	Fluent	NA	62	F	NA	NA	16	Both	Dutch	TART	past	4	36	cor
4	2014	Bos & Bastiaanse	Bos & Bastiaanse, 2014	Group study	past_present	60	F7	Wernicke or anomic	Fluent	NA	62	F	NA	NA	16	Both	Dutch	TART	past	4	36	cor
4	2014	Bos & Bastiaanse	Bos & Bastiaanse, 2014	Group study	past_present	60	F7	Wernicke or anomic	Fluent	NA	62	F	NA	NA	16	Both	Dutch	TART	past	4	36	cor
4	2014	Bos & Bastiaanse	Bos & Bastiaanse, 2014	Group study	past_present	60	F7	Wernicke or anomic	Fluent	NA	62	F	NA	NA	16	Both	Dutch	TART	past	4	36	cor
4	2014	Bos & Bastiaanse	Bos & Bastiaanse, 2014	Group study	past_present	60	F7	Wernicke or anomic	Fluent	NA	62	F	NA	NA	16	Both	Dutch	TART	past	4	36	cor
4	2014	Bos & Bastiaanse	Bos & Bastiaanse, 2014	Group study	past_present	60	F7	Wernicke or anomic	Fluent	NA	62	F	NA	NA	16	Both	Dutch	TART	past	4	36	cor
4	2014	Bos & Bastiaanse	Bos & Bastiaanse, 2014	Group study	past_present	60	F7	Wernicke or anomic	Fluent	NA	62	F	NA	NA	16	Both	Dutch	TART	past	4	36	cor
4	2014	Bos & Bastiaanse	Bos & Bastiaanse, 2014	Group study	past_present	60	F7	Wernicke or anomic	Fluent	NA	62	F	NA	NA	16	Both	Dutch	TART	past	4	36	cor
4	2014	Bos & Bastiaanse	Bos & Bastiaanse, 2014	Group study	past_present	60	F7	Wernicke or anomic	Fluent	NA	62	F	NA	NA	16	Both	Dutch	TART	past	4	36	cor
4	2014	Bos & Bastiaanse	Bos & Bastiaanse, 2014	Group study	past_present	60	F7	Wernicke or anomic	Fluent	NA	62	F	NA	NA	16	Both	Dutch	TART	past	4	36	cor
4	2014	Bos & Bastiaanse	Bos & Bastiaanse, 2014	Group study	past_present	60	F7	Wernicke or anomic	Fluent	NA	62	F	NA	NA	16	Both	Dutch	TART	past	4	36	cor
4	2014	Bos & Bastiaanse	Bos & Bastiaanse, 2014	Group study	past_present	60	F7	Wernicke or anomic	Fluent	NA	62	F	NA	NA	16	Both	Dutch	TART	past	4	36	cor
4	2014	Bos & Bastiaanse	Bos & Bastiaanse, 2014	Group study	past_present	60	F7	Wernicke or anomic	Fluent	NA	62	F	NA	NA	16	Both	Dutch	TART	past	4	36	cor
4	2014	Bos & Bastiaanse	Bos & Bastiaanse, 2014	Group study	past_present	60	F7	Wernicke or anomic	Fluent	NA	62	F	NA	NA	16	Both	Dutch	TART	past	4	36	cor
4	2014	Bos & Bastiaanse	Bos & Bastiaanse, 2014	Group study	past_present	60	F7	Wernicke or anomic	Fluent	NA	62	F	NA	NA	16	Both	Dutch	TART	past	4	36	cor
4	2014	Bos & Bastiaanse	Bos & Bastiaanse, 2014	Group study	past_present	60	F7	Wernicke or anomic	Fluent	NA	62	F	NA	NA	16	Both	Dutch	TART	past	4	36	cor
4	2014	Bos & Bastiaanse	Bos & Bastiaanse, 2014	Group study	past_present	60	F7	Wernicke or anomic	Fluent	NA	62	F	NA	NA	16	Both	Dutch	TART	past	4	36	cor
4	2014	Bos & Bastiaanse	Bos & Bastiaanse, 2014	Group study	past_present	60	F7	Wernicke or anomic	Fluent	NA	62	F	NA	NA	16	Both	Dutch	TART	past	4	36	cor
4	2014	Bos & Bastiaanse	Bos & Bastiaanse, 2014	Group study	past_present	60	F7	Wernicke or anomic	Fluent	NA	62	F	NA	NA	16	Both	Dutch	TART	past	4	36	cor
4	2014	Bos & Bastiaanse	Bos & Bastiaanse, 2014	Group study	past_present	61	F8	Wernicke or anomic	Fluent	NA	45	M	NA	NA	21	Left	Dutch	TART	past	4	36	cor
4	2014	Bos & Bastiaanse	Bos & Bastiaanse, 2014	Group study	past_present	61	F8	Wernicke or anomic	Fluent	NA	45	M	NA	NA	21	Left	Dutch	TART	past	4	36	cor
4	2014	Bos & Bastiaanse	Bos & Bastiaanse, 2014	Group study	past_present	61	F8	Wernicke or anomic	Fluent	NA	45	M	NA	NA	21	Left	Dutch	TART	past	4	36	cor
4	2014	Bos & Bastiaanse	Bos & Bastiaanse, 2014	Group study	past_present	61	F8	Wernicke or anomic	Fluent	NA	45	M	NA	NA	21	Left	Dutch	TART	past	4	36	cor
4	2014	Bos & Bastiaanse	Bos & Bastiaanse, 2014	Group study	past_present	61	F8	Wernicke or anomic	Fluent	NA	45	M	NA	NA	21	Left	Dutch	TART	past	4	36	cor
4	2014	Bos & Bastiaanse	Bos & Bastiaanse, 2014	Group study	past_present	61	F8	Wernicke or anomic	Fluent	NA	45	M	NA	NA	21	Left	Dutch	TART	past	4	36	cor
4	2014	Bos & Bastiaanse	Bos & Bastiaanse, 2014	Group study	past_present	61	F8	Wernicke or anomic	Fluent	NA	45	M	NA	NA	21	Left	Dutch	TART	past	4	36	cor
4	2014	Bos & Bastiaanse	Bos & Bastiaanse, 2014	Group study	past_present	61	F8	Wernicke or anomic	Fluent	NA	45	M	NA	NA	21	Left	Dutch	TART	past	4	36	cor
4	2014	Bos & Bastiaanse	Bos & Bastiaanse, 2014	Group study	past_present	61	F8	Wernicke or anomic	Fluent	NA	45	M	NA	NA	21	Left	Dutch	TART	past	4	36	cor
4	2014	Bos & Bastiaanse	Bos & Bastiaanse, 2014	Group study	past_present	61	F8	Wernicke or anomic	Fluent	NA	45	M	NA	NA	21	Left	Dutch	TART	past	4	36	cor
4	2014	Bos & Bastiaanse	Bos & Bastiaanse, 2014	Group study	past_present	61	F8	Wernicke or anomic	Fluent	NA	45	M	NA	NA	21	Left	Dutch	TART	past	4	36	cor
4	2014	Bos & Bastiaanse	Bos & Bastiaanse, 2014	Group study	past_present	61	F8	Wernicke or anomic	Fluent	NA	45	M	NA	NA	21	Left	Dutch	TART	past	4	36	cor
4	2014	Bos & Bastiaanse	Bos & Bastiaanse, 2014	Group study	past_present	61	F8	Wernicke or anomic	Fluent	NA	45	M	NA	NA	21	Left	Dutch	TART	past	4	36	cor
4	2014	Bos & Bastiaanse	Bos & Bastiaanse, 2014	Group study	past_present	61	F8	Wernicke or anomic	Fluent	NA	45	M	NA	NA	21	Left	Dutch	TART	past	4	36	cor
4	2014	Bos & Bastiaanse	Bos & Bastiaanse, 2014	Group study	past_present	61	F8	Wernicke or anomic	Fluent	NA	45	M	NA	NA	21	Left	Dutch	TART	past	4	36	cor
4	2014	Bos & Bastiaanse	Bos & Bastiaanse, 2014	Group study	past_present	61	F8	Wernicke or anomic	Fluent	NA	45	M	NA	NA	21	Left	Dutch	TART	past	4	36	cor
4	2014	Bos & Bastiaanse	Bos & Bastiaanse, 2014	Group study	past_present	61	F8	Wernicke or anomic	Fluent	NA	45	M	NA	NA	21	Left	Dutch	TART	past	4	36	cor
4	2014	Bos & Bastiaanse	Bos & Bastiaanse, 2014	Group study	past_present	61	F8	Wernicke or anomic	Fluent	NA	45	M	NA	NA	21	Left	Dutch	TART	past	4	36	cor
4	2014	Bos & Bastiaanse	Bos & Bastiaanse, 2014	Group study	past_present	61	F8	Wernicke or anomic	Fluent	NA	45	M	NA	NA	21	Left	Dutch	TART	past	4	36	cor
4	2014	Bos & Bastiaanse	Bos & Bastiaanse, 2014	Group study	past_present	61	F8	Wernicke or anomic	Fluent	NA	45	M	NA	NA	21	Left	Dutch	TART	past	4	36	cor
4	2014	Bos & Bastiaanse	Bos & Bastiaanse, 2014	Group study	past_present	61	F8	Wernicke or anomic	Fluent	NA	45	M	NA	NA	21	Left	Dutch	TART	past	4	36	cor
4	2014	Bos & Bastiaanse	Bos & Bastiaanse, 2014	Group study	past_present	61	F8	Wernicke or anomic	Fluent	NA	45	M	NA	NA	21	Left	Dutch	TART	past	4	36	cor
4	2014	Bos & Bastiaanse	Bos & Bastiaanse, 2014	Group study	past_present	61	F8	Wernicke or anomic	Fluent	NA	45	M	NA	NA	21	Left	Dutch	TART	past	4	36	cor
4	2014	Bos & Bastiaanse	Bos & Bastiaanse, 2014	Group study	past_present	61	F8	Wernicke or anomic	Fluent	NA	45	M	NA	NA	21	Left	Dutch	TART	past	4	36	cor
4	2014	Bos & Bastiaanse	Bos & Bastiaanse, 2014	Group study	past_present	61	F8	Wernicke or anomic	Fluent	NA	45	M	NA	NA	21	Left	Dutch	TART	past	4	36	cor
4	2014	Bos & Bastiaanse	Bos & Bastiaanse, 2014	Group study	past_present	61	F8	Wernicke or anomic	Fluent	NA	45	M	NA	NA	21	Left	Dutch	TART	past	4	36	cor
4	2014	Bos & Bastiaanse	Bos & Bastiaanse, 2014	Group study	past_present	61	F8	Wernicke or anomic	Fluent	NA	45	M	NA	NA	21	Left	Dutch	TART	past	4	36	cor
4	2014	Bos & Bastiaanse	Bos & Bastiaanse, 2014	Group study	past_present	61	F8	Wernicke or anomic	Fluent	NA	45	M	NA	NA	21	Left	Dutch	TART	past	4	36	cor
4	2014	Bos & Bastiaanse	Bos & Bastiaanse, 2014	Group study	past_present	61	F8	Wernicke or anomic	Fluent	NA	45	M	NA	NA	21	Left	Dutch	TART	past	4	36	cor
4	2014	Bos & Bastiaanse	Bos & Bastiaanse, 2014	Group study	past_present	61	F8	Wernicke or anomic	Fluent	NA	45	M	NA	NA	21	Left	Dutch	TART	past	4	36	cor
4	2014	Bos & Bastiaanse	Bos & Bastiaanse, 2014	Group study	past_present	61	F8	Wernicke or anomic	Fluent	NA	45	M	NA	NA	21	Left	Dutch	TART	past	4	36	cor
4	2014	Bos & Bastiaanse	Bos & Bastiaanse, 2014	Group study	past_present	61	F8	Wernicke or anomic	Fluent	NA	45	M	NA	NA	21	Left	Dutch	TART	past	4	36	cor
4	2014	Bos & Bastiaanse	Bos & Bastiaanse, 2014	Group study	past_present	62	F9	Wernicke or anomic	Fluent	NA	46	M	NA	NA	9	Left	Dutch	TART	past	14	36	cor
4	2014	Bos & Bastiaanse	Bos & Bastiaanse, 2014	Group study	past_present	62	F9	Wernicke or anomic	Fluent	NA	46	M	NA	NA	9	Left	Dutch	TART	past	14	36	cor
4	2014	Bos & Bastiaanse	Bos & Bastiaanse, 2014	Group study	past_present	62	F9	Wernicke or anomic	Fluent	NA	46	M	NA	NA	9	Left	Dutch	TART	past	14	36	cor
4	2014	Bos & Bastiaanse	Bos & Bastiaanse, 2014	Group study	past_present	62	F9	Wernicke or anomic	Fluent	NA	46	M	NA	NA	9	Left	Dutch	TART	past	14	36	cor
4	2014	Bos & Bastiaanse	Bos & Bastiaanse, 2014	Group study	past_present	62	F9	Wernicke or anomic	Fluent	NA	46	M	NA	NA	9	Left	Dutch	TART	past	14	36	cor
4	2014	Bos & Bastiaanse	Bos & Bastiaanse, 2014	Group study	past_present	62	F9	Wernicke or anomic	Fluent	NA	46	M	NA	NA	9	Left	Dutch	TART	past	14	36	cor
4	2014	Bos & Bastiaanse	Bos & Bastiaanse, 2014	Group study	past_present	62	F9	Wernicke or anomic	Fluent	NA	46	M	NA	NA	9	Left	Dutch	TART	past	14	36	cor
4	2014	Bos & Bastiaanse	Bos & Bastiaanse, 2014	Group study	past_present	62	F9	Wernicke or anomic	Fluent	NA	46	M	NA	NA	9	Left	Dutch	TART	past	14	36	cor
4	2014	Bos & Bastiaanse	Bos & Bastiaanse, 2014	Group study	past_present	62	F9	Wernicke or anomic	Fluent	NA	46	M	NA	NA	9	Left	Dutch	TART	past	14	36	cor
4	2014	Bos & Bastiaanse	Bos & Bastiaanse, 2014	Group study	past_present	62	F9	Wernicke or anomic	Fluent	NA	46	M	NA	NA	9	Left	Dutch	TART	past	14	36	cor
4	2014	Bos & Bastiaanse	Bos & Bastiaanse, 2014	Group study	past_present	62	F9	Wernicke or anomic	Fluent	NA	46	M	NA	NA	9	Left	Dutch	TART	past	14	36	cor
4	2014	Bos & Bastiaanse	Bos & Bastiaanse, 2014	Group study	past_present	62	F9	Wernicke or anomic	Fluent	NA	46	M	NA	NA	9	Left	Dutch	TART	past	14	36	cor
4	2014	Bos & Bastiaanse	Bos & Bastiaanse, 2014	Group study	past_present	62	F9	Wernicke or anomic	Fluent	NA	46	M	NA	NA	9	Left	Dutch	TART	past	14	36	cor
4	2014	Bos & Bastiaanse	Bos & Bastiaanse, 2014	Group study	past_present	62	F9	Wernicke or anomic	Fluent	NA	46	M	NA	NA	9	Left	Dutch	TART	past	14	36	cor
4	2014	Bos & Bastiaanse	Bos & Bastiaanse, 2014	Group study	past_present	62	F9	Wernicke or anomic	Fluent	NA	46	M	NA	NA	9	Left	Dutch	TART	past	14	36	cor
4	2014	Bos & Bastiaanse	Bos & Bastiaanse, 2014	Group study	past_present	62	F9	Wernicke or anomic	Fluent	NA	46	M	NA	NA	9	Left	Dutch	TART	past	14	36	cor
4	2014	Bos & Bastiaanse	Bos & Bastiaanse, 2014	Group study	past_present	62	F9	Wernicke or anomic	Fluent	NA	46	M	NA	NA	9	Left	Dutch	TART	past	14	36	cor
4	2014	Bos & Bastiaanse	Bos & Bastiaanse, 2014	Group study	past_present	62	F9	Wernicke or anomic	Fluent	NA	46	M	NA	NA	9	Left	Dutch	TART	past	14	36	cor
4	2014	Bos & Bastiaanse	Bos & Bastiaanse, 2014	Group study	past_present	62	F9	Wernicke or anomic	Fluent	NA	46	M	NA	NA	9	Left	Dutch	TART	past	14	36	cor
4	2014	Bos & Bastiaanse	Bos & Bastiaanse, 2014	Group study	past_present	62	F9	Wernicke or anomic	Fluent	NA	46	M	NA	NA	9	Left	Dutch	TART	past	14	36	cor
4	2014	Bos & Bastiaanse	Bos & Bastiaanse, 2014	Group study	past_present	62	F9	Wernicke or anomic	Fluent	NA	46	M	NA	NA	9	Left	Dutch	TART	past	14	36	cor
4	2014	Bos & Bastiaanse	Bos & Bastiaanse, 2014	Group study	past_present	62	F9	Wernicke or anomic	Fluent	NA	46	M	NA	NA	9	Left	Dutch	TART	past	14	36	cor
4	2014	Bos & Bastiaanse	Bos & Bastiaanse, 2014	Group study	past_present	63	F10	Wernicke or anomic	Fluent	NA	41	F	NA	NA	72	Left	Dutch	TART	past	9	36	cor
4	2014	Bos & Bastiaanse	Bos & Bastiaanse, 2014	Group study	past_present	63	F10	Wernicke or anomic	Fluent	NA	41	F	NA	NA	72	Left	Dutch	TART	past	9	36	cor
4	2014	Bos & Bastiaanse	Bos & Bastiaanse, 2014	Group study	past_present	63	F10	Wernicke or anomic	Fluent	NA	41	F	NA	NA	72	Left	Dutch	TART	past	9	36	cor
4	2014	Bos & Bastiaanse	Bos & Bastiaanse, 2014	Group study	past_present	63	F10	Wernicke or anomic	Fluent	NA	41	F	NA	NA	72	Left	Dutch	TART	past	9	36	cor
4	2014	Bos & Bastiaanse	Bos & Bastiaanse, 2014	Group study	past_present	63	F10	Wernicke or anomic	Fluent	NA	41	F	NA	NA	72	Left	Dutch	TART	past	9	36	cor
4	2014	Bos & Bastiaanse	Bos & Bastiaanse, 2014	Group study	past_present	63	F10	Wernicke or anomic	Fluent	NA	41	F	NA	NA	72	Left	Dutch	TART	past	9	36	cor
4	2014	Bos & Bastiaanse	Bos & Bastiaanse, 2014	Group study	past_present	63	F10	Wernicke or anomic	Fluent	NA	41	F	NA	NA	72	Left	Dutch	TART	past	9	36	cor
4	2014	Bos & Bastiaanse	Bos & Bastiaanse, 2014	Group study	past_present	63	F10	Wernicke or anomic	Fluent	NA	41	F	NA	NA	72	Left	Dutch	TART	past	9	36	cor
4	2014	Bos & Bastiaanse	Bos & Bastiaanse, 2014	Group study	past_present	63	F10	Wernicke or anomic	Fluent	NA	41	F	NA	NA	72	Left	Dutch	TART	past	9	36	cor
4	2014	Bos & Bastiaanse	Bos & Bastiaanse, 2014	Group study	past_present	63	F10	Wernicke or anomic	Fluent	NA	41	F	NA	NA	72	Left	Dutch	TART	past	9	36	cor
4	2014	Bos & Bastiaanse	Bos & Bastiaanse, 2014	Group study	past_present	63	F10	Wernicke or anomic	Fluent	NA	41	F	NA	NA	72	Left	Dutch	TART	past	9	36	cor
4	2014	Bos & Bastiaanse	Bos & Bastiaanse, 2014	Group study	past_present	63	F10	Wernicke or anomic	Fluent	NA	41	F	NA	NA	72	Left	Dutch	TART	past	9	36	cor
4	2014	Bos & Bastiaanse	Bos & Bastiaanse, 2014	Group study	past_present	63	F10	Wernicke or anomic	Fluent	NA	41	F	NA	NA	72	Left	Dutch	TART	past	9	36	cor
4	2014	Bos & Bastiaanse	Bos & Bastiaanse, 2014	Group study	past_present	63	F10	Wernicke or anomic	Fluent	NA	41	F	NA	NA	72	Left	Dutch	TART	past	9	36	cor
4	2014	Bos & Bastiaanse	Bos & Bastiaanse, 2014	Group study	past_present	63	F10	Wernicke or anomic	Fluent	NA	41	F	NA	NA	72	Left	Dutch	TART	past	9	36	cor
4	2014	Bos & Bastiaanse	Bos & Bastiaanse, 2014	Group study	past_present	63	F10	Wernicke or anomic	Fluent	NA	41	F	NA	NA	72	Left	Dutch	TART	past	9	36	cor
4	2014	Bos & Bastiaanse	Bos & Bastiaanse, 2014	Group study	past_present	63	F10	Wernicke or anomic	Fluent	NA	41	F	NA	NA	72	Left	Dutch	TART	past	9	36	cor
4	2014	Bos & Bastiaanse	Bos & Bastiaanse, 2014	Group study	past_present	63	F10	Wernicke or anomic	Fluent	NA	41	F	NA	NA	72	Left	Dutch	TART	past	9	36	cor
4	2014	Bos & Bastiaanse	Bos & Bastiaanse, 2014	Group study	past_present	63	F10	Wernicke or anomic	Fluent	NA	41	F	NA	NA	72	Left	Dutch	TART	past	9	36	cor
4	2014	Bos & Bastiaanse	Bos & Bastiaanse, 2014	Group study	past_present	63	F10	Wernicke or anomic	Fluent	NA	41	F	NA	NA	72	Left	Dutch	TART	past	9	36	cor
4	2014	Bos & Bastiaanse	Bos & Bastiaanse, 2014	Group study	past_present	63	F10	Wernicke or anomic	Fluent	NA	41	F	NA	NA	72	Left	Dutch	TART	past	9	36	cor
4	2014	Bos & Bastiaanse	Bos & Bastiaanse, 2014	Group study	past_present	63	F10	Wernicke or anomic	Fluent	NA	41	F	NA	NA	72	Left	Dutch	TART	past	9	36	cor
4	2014	Bos & Bastiaanse	Bos & Bastiaanse, 2014	Group study	past_present	63	F10	Wernicke or anomic	Fluent	NA	41	F	NA	NA	72	Left	Dutch	TART	past	9	36	cor
4	2014	Bos & Bastiaanse	Bos & Bastiaanse, 2014	Group study	past_present	63	F10	Wernicke or anomic	Fluent	NA	41	F	NA	NA	72	Left	Dutch	TART	past	9	36	cor
4	2014	Bos & Bastiaanse	Bos & Bastiaanse, 2014	Group study	past_present	63	F10	Wernicke or anomic	Fluent	NA	41	F	NA	NA	72	Left	Dutch	TART	past	9	36	cor
4	2014	Bos & Bastiaanse	Bos & Bastiaanse, 2014	Group study	past_present	63	F10	Wernicke or anomic	Fluent	NA	41	F	NA	NA	72	Left	Dutch	TART	past	9	36	cor
4	2014	Bos & Bastiaanse	Bos & Bastiaanse, 2014	Group study	past_present	63	F10	Wernicke or anomic	Fluent	NA	41	F	NA	NA	72	Left	Dutch	TART	past	9	36	cor
4	2014	Bos & Bastiaanse	Bos & Bastiaanse, 2014	Group study	past_present	64	F11	Wernicke or anomic	Fluent	NA	63	F	NA	NA	36	Left	Dutch	TART	past	2	36	cor
4	2014	Bos & Bastiaanse	Bos & Bastiaanse, 2014	Group study	past_present	64	F11	Wernicke or anomic	Fluent	NA	63	F	NA	NA	36	Left	Dutch	TART	past	2	36	cor
4	2014	Bos & Bastiaanse	Bos & Bastiaanse, 2014	Group study	past_present	64	F11	Wernicke or anomic	Fluent	NA	63	F	NA	NA	36	Left	Dutch	TART	past	2	36	cor
4	2014	Bos & Bastiaanse	Bos & Bastiaanse, 2014	Group study	past_present	64	F11	Wernicke or anomic	Fluent	NA	63	F	NA	NA	36	Left	Dutch	TART	past	2	36	cor
4	2014	Bos & Bastiaanse	Bos & Bastiaanse, 2014	Group study	past_present	64	F11	Wernicke or anomic	Fluent	NA	63	F	NA	NA	36	Left	Dutch	TART	past	2	36	cor
4	2014	Bos & Bastiaanse	Bos & Bastiaanse, 2014	Group study	past_present	64	F11	Wernicke or anomic	Fluent	NA	63	F	NA	NA	36	Left	Dutch	TART	past	2	36	cor
4	2014	Bos & Bastiaanse	Bos & Bastiaanse, 2014	Group study	past_present	64	F11	Wernicke or anomic	Fluent	NA	63	F	NA	NA	36	Left	Dutch	TART	past	2	36	cor
4	2014	Bos & Bastiaanse	Bos & Bastiaanse, 2014	Group study	past_present	64	F11	Wernicke or anomic	Fluent	NA	63	F	NA	NA	36	Left	Dutch	TART	past	2	36	cor
4	2014	Bos & Bastiaanse	Bos & Bastiaanse, 2014	Group study	past_present	64	F11	Wernicke or anomic	Fluent	NA	63	F	NA	NA	36	Left	Dutch	TART	past	2	36	cor
4	2014	Bos & Bastiaanse	Bos & Bastiaanse, 2014	Group study	past_present	64	F11	Wernicke or anomic	Fluent	NA	63	F	NA	NA	36	Left	Dutch	TART	past	2	36	cor
4	2014	Bos & Bastiaanse	Bos & Bastiaanse, 2014	Group study	past_present	64	F11	Wernicke or anomic	Fluent	NA	63	F	NA	NA	36	Left	Dutch	TART	past	2	36	cor
4	2014	Bos & Bastiaanse	Bos & Bastiaanse, 2014	Group study	past_present	64	F11	Wernicke or anomic	Fluent	NA	63	F	NA	NA	36	Left	Dutch	TART	past	2	36	cor
4	2014	Bos & Bastiaanse	Bos & Bastiaanse, 2014	Group study	past_present	64	F11	Wernicke or anomic	Fluent	NA	63	F	NA	NA	36	Left	Dutch	TART	past	2	36	cor
4	2014	Bos & Bastiaanse	Bos & Bastiaanse, 2014	Group study	past_present	64	F11	Wernicke or anomic	Fluent	NA	63	F	NA	NA	36	Left	Dutch	TART	past	2	36	cor
4	2014	Bos & Bastiaanse	Bos & Bastiaanse, 2014	Group study	past_present	64	F11	Wernicke or anomic	Fluent	NA	63	F	NA	NA	36	Left	Dutch	TART	past	2	36	cor
4	2014	Bos & Bastiaanse	Bos & Bastiaanse, 2014	Group study	past_present	64	F11	Wernicke or anomic	Fluent	NA	63	F	NA	NA	36	Left	Dutch	TART	past	2	36	cor
4	2014	Bos & Bastiaanse	Bos & Bastiaanse, 2014	Group study	past_present	64	F11	Wernicke or anomic	Fluent	NA	63	F	NA	NA	36	Left	Dutch	TART	past	2	36	cor
4	2014	Bos & Bastiaanse	Bos & Bastiaanse, 2014	Group study	past_present	64	F11	Wernicke or anomic	Fluent	NA	63	F	NA	NA	36	Left	Dutch	TART	past	2	36	cor
4	2014	Bos & Bastiaanse	Bos & Bastiaanse, 2014	Group study	past_present	64	F11	Wernicke or anomic	Fluent	NA	63	F	NA	NA	36	Left	Dutch	TART	past	2	36	cor
4	2014	Bos & Bastiaanse	Bos & Bastiaanse, 2014	Group study	past_present	64	F11	Wernicke or anomic	Fluent	NA	63	F	NA	NA	36	Left	Dutch	TART	past	2	36	cor
4	2014	Bos & Bastiaanse	Bos & Bastiaanse, 2014	Group study	past_present	64	F11	Wernicke or anomic	Fluent	NA	63	F	NA	NA	36	Left	Dutch	TART	past	2	36	cor
4	2014	Bos & Bastiaanse	Bos & Bastiaanse, 2014	Group study	past_present	64	F11	Wernicke or anomic	Fluent	NA	63	F	NA	NA	36	Left	Dutch	TART	past	2	36	cor
4	2014	Bos & Bastiaanse	Bos & Bastiaanse, 2014	Group study	past_present	64	F11	Wernicke or anomic	Fluent	NA	63	F	NA	NA	36	Left	Dutch	TART	past	2	36	cor
4	2014	Bos & Bastiaanse	Bos & Bastiaanse, 2014	Group study	past_present	64	F11	Wernicke or anomic	Fluent	NA	63	F	NA	NA	36	Left	Dutch	TART	past	2	36	cor
4	2014	Bos & Bastiaanse	Bos & Bastiaanse, 2014	Group study	past_present	64	F11	Wernicke or anomic	Fluent	NA	63	F	NA	NA	36	Left	Dutch	TART	past	2	36	cor
4	2014	Bos & Bastiaanse	Bos & Bastiaanse, 2014	Group study	past_present	64	F11	Wernicke or anomic	Fluent	NA	63	F	NA	NA	36	Left	Dutch	TART	past	2	36	cor
4	2014	Bos & Bastiaanse	Bos & Bastiaanse, 2014	Group study	past_present	64	F11	Wernicke or anomic	Fluent	NA	63	F	NA	NA	36	Left	Dutch	TART	past	2	36	cor
4	2014	Bos & Bastiaanse	Bos & Bastiaanse, 2014	Group study	past_present	64	F11	Wernicke or anomic	Fluent	NA	63	F	NA	NA	36	Left	Dutch	TART	past	2	36	cor
4	2014	Bos & Bastiaanse	Bos & Bastiaanse, 2014	Group study	past_present	64	F11	Wernicke or anomic	Fluent	NA	63	F	NA	NA	36	Left	Dutch	TART	past	2	36	cor
4	2014	Bos & Bastiaanse	Bos & Bastiaanse, 2014	Group study	past_present	64	F11	Wernicke or anomic	Fluent	NA	63	F	NA	NA	36	Left	Dutch	TART	past	2	36	cor
4	2014	Bos & Bastiaanse	Bos & Bastiaanse, 2014	Group study	past_present	64	F11	Wernicke or anomic	Fluent	NA	63	F	NA	NA	36	Left	Dutch	TART	past	2	36	cor
4	2014	Bos & Bastiaanse	Bos & Bastiaanse, 2014	Group study	past_present	64	F11	Wernicke or anomic	Fluent	NA	63	F	NA	NA	36	Left	Dutch	TART	past	2	36	cor
4	2014	Bos & Bastiaanse	Bos & Bastiaanse, 2014	Group study	past_present	64	F11	Wernicke or anomic	Fluent	NA	63	F	NA	NA	36	Left	Dutch	TART	past	2	36	cor
4	2014	Bos & Bastiaanse	Bos & Bastiaanse, 2014	Group study	past_present	64	F11	Wernicke or anomic	Fluent	NA	63	F	NA	NA	36	Left	Dutch	TART	past	2	36	cor
4	2014	Bos & Bastiaanse	Bos & Bastiaanse, 2014	Group study	past_present	65	F12	Wernicke or anomic	Fluent	NA	65	M	NA	NA	18	Left	Dutch	TART	past	18	36	cor
4	2014	Bos & Bastiaanse	Bos & Bastiaanse, 2014	Group study	past_present	65	F12	Wernicke or anomic	Fluent	NA	65	M	NA	NA	18	Left	Dutch	TART	past	18	36	cor
4	2014	Bos & Bastiaanse	Bos & Bastiaanse, 2014	Group study	past_present	65	F12	Wernicke or anomic	Fluent	NA	65	M	NA	NA	18	Left	Dutch	TART	past	18	36	cor
4	2014	Bos & Bastiaanse	Bos & Bastiaanse, 2014	Group study	past_present	65	F12	Wernicke or anomic	Fluent	NA	65	M	NA	NA	18	Left	Dutch	TART	past	18	36	cor
4	2014	Bos & Bastiaanse	Bos & Bastiaanse, 2014	Group study	past_present	65	F12	Wernicke or anomic	Fluent	NA	65	M	NA	NA	18	Left	Dutch	TART	past	18	36	cor
4	2014	Bos & Bastiaanse	Bos & Bastiaanse, 2014	Group study	past_present	65	F12	Wernicke or anomic	Fluent	NA	65	M	NA	NA	18	Left	Dutch	TART	past	18	36	cor
4	2014	Bos & Bastiaanse	Bos & Bastiaanse, 2014	Group study	past_present	65	F12	Wernicke or anomic	Fluent	NA	65	M	NA	NA	18	Left	Dutch	TART	past	18	36	cor
4	2014	Bos & Bastiaanse	Bos & Bastiaanse, 2014	Group study	past_present	65	F12	Wernicke or anomic	Fluent	NA	65	M	NA	NA	18	Left	Dutch	TART	past	18	36	cor
4	2014	Bos & Bastiaanse	Bos & Bastiaanse, 2014	Group study	past_present	65	F12	Wernicke or anomic	Fluent	NA	65	M	NA	NA	18	Left	Dutch	TART	past	18	36	cor
4	2014	Bos & Bastiaanse	Bos & Bastiaanse, 2014	Group study	past_present	65	F12	Wernicke or anomic	Fluent	NA	65	M	NA	NA	18	Left	Dutch	TART	past	18	36	cor
4	2014	Bos & Bastiaanse	Bos & Bastiaanse, 2014	Group study	past_present	65	F12	Wernicke or anomic	Fluent	NA	65	M	NA	NA	18	Left	Dutch	TART	past	18	36	cor
4	2014	Bos & Bastiaanse	Bos & Bastiaanse, 2014	Group study	past_present	65	F12	Wernicke or anomic	Fluent	NA	65	M	NA	NA	18	Left	Dutch	TART	past	18	36	cor
4	2014	Bos & Bastiaanse	Bos & Bastiaanse, 2014	Group study	past_present	65	F12	Wernicke or anomic	Fluent	NA	65	M	NA	NA	18	Left	Dutch	TART	past	18	36	cor
4	2014	Bos & Bastiaanse	Bos & Bastiaanse, 2014	Group study	past_present	65	F12	Wernicke or anomic	Fluent	NA	65	M	NA	NA	18	Left	Dutch	TART	past	18	36	cor
4	2014	Bos & Bastiaanse	Bos & Bastiaanse, 2014	Group study	past_present	65	F12	Wernicke or anomic	Fluent	NA	65	M	NA	NA	18	Left	Dutch	TART	past	18	36	cor
4	2014	Bos & Bastiaanse	Bos & Bastiaanse, 2014	Group study	past_present	65	F12	Wernicke or anomic	Fluent	NA	65	M	NA	NA	18	Left	Dutch	TART	past	18	36	cor
4	2014	Bos & Bastiaanse	Bos & Bastiaanse, 2014	Group study	past_present	65	F12	Wernicke or anomic	Fluent	NA	65	M	NA	NA	18	Left	Dutch	TART	past	18	36	cor
4	2014	Bos & Bastiaanse	Bos & Bastiaanse, 2014	Group study	past_present	65	F12	Wernicke or anomic	Fluent	NA	65	M	NA	NA	18	Left	Dutch	TART	past	18	36	cor
4	2014	Bos & Bastiaanse	Bos & Bastiaanse, 2014	Group study	past_present	66	F13	Wernicke or anomic	Fluent	NA	53	M	NA	NA	9	Left	Dutch	TART	past	2	36	cor
4	2014	Bos & Bastiaanse	Bos & Bastiaanse, 2014	Group study	past_present	66	F13	Wernicke or anomic	Fluent	NA	53	M	NA	NA	9	Left	Dutch	TART	past	2	36	cor
4	2014	Bos & Bastiaanse	Bos & Bastiaanse, 2014	Group study	past_present	66	F13	Wernicke or anomic	Fluent	NA	53	M	NA	NA	9	Left	Dutch	TART	past	2	36	cor
4	2014	Bos & Bastiaanse	Bos & Bastiaanse, 2014	Group study	past_present	66	F13	Wernicke or anomic	Fluent	NA	53	M	NA	NA	9	Left	Dutch	TART	past	2	36	cor
4	2014	Bos & Bastiaanse	Bos & Bastiaanse, 2014	Group study	past_present	66	F13	Wernicke or anomic	Fluent	NA	53	M	NA	NA	9	Left	Dutch	TART	past	2	36	cor
4	2014	Bos & Bastiaanse	Bos & Bastiaanse, 2014	Group study	past_present	66	F13	Wernicke or anomic	Fluent	NA	53	M	NA	NA	9	Left	Dutch	TART	past	2	36	cor
4	2014	Bos & Bastiaanse	Bos & Bastiaanse, 2014	Group study	past_present	66	F13	Wernicke or anomic	Fluent	NA	53	M	NA	NA	9	Left	Dutch	TART	past	2	36	cor
4	2014	Bos & Bastiaanse	Bos & Bastiaanse, 2014	Group study	past_present	66	F13	Wernicke or anomic	Fluent	NA	53	M	NA	NA	9	Left	Dutch	TART	past	2	36	cor
4	2014	Bos & Bastiaanse	Bos & Bastiaanse, 2014	Group study	past_present	66	F13	Wernicke or anomic	Fluent	NA	53	M	NA	NA	9	Left	Dutch	TART	past	2	36	cor
4	2014	Bos & Bastiaanse	Bos & Bastiaanse, 2014	Group study	past_present	66	F13	Wernicke or anomic	Fluent	NA	53	M	NA	NA	9	Left	Dutch	TART	past	2	36	cor
4	2014	Bos & Bastiaanse	Bos & Bastiaanse, 2014	Group study	past_present	66	F13	Wernicke or anomic	Fluent	NA	53	M	NA	NA	9	Left	Dutch	TART	past	2	36	cor
4	2014	Bos & Bastiaanse	Bos & Bastiaanse, 2014	Group study	past_present	66	F13	Wernicke or anomic	Fluent	NA	53	M	NA	NA	9	Left	Dutch	TART	past	2	36	cor
4	2014	Bos & Bastiaanse	Bos & Bastiaanse, 2014	Group study	past_present	66	F13	Wernicke or anomic	Fluent	NA	53	M	NA	NA	9	Left	Dutch	TART	past	2	36	cor
4	2014	Bos & Bastiaanse	Bos & Bastiaanse, 2014	Group study	past_present	66	F13	Wernicke or anomic	Fluent	NA	53	M	NA	NA	9	Left	Dutch	TART	past	2	36	cor
4	2014	Bos & Bastiaanse	Bos & Bastiaanse, 2014	Group study	past_present	66	F13	Wernicke or anomic	Fluent	NA	53	M	NA	NA	9	Left	Dutch	TART	past	2	36	cor
4	2014	Bos & Bastiaanse	Bos & Bastiaanse, 2014	Group study	past_present	66	F13	Wernicke or anomic	Fluent	NA	53	M	NA	NA	9	Left	Dutch	TART	past	2	36	cor
4	2014	Bos & Bastiaanse	Bos & Bastiaanse, 2014	Group study	past_present	66	F13	Wernicke or anomic	Fluent	NA	53	M	NA	NA	9	Left	Dutch	TART	past	2	36	cor
4	2014	Bos & Bastiaanse	Bos & Bastiaanse, 2014	Group study	past_present	66	F13	Wernicke or anomic	Fluent	NA	53	M	NA	NA	9	Left	Dutch	TART	past	2	36	cor
4	2014	Bos & Bastiaanse	Bos & Bastiaanse, 2014	Group study	past_present	66	F13	Wernicke or anomic	Fluent	NA	53	M	NA	NA	9	Left	Dutch	TART	past	2	36	cor
4	2014	Bos & Bastiaanse	Bos & Bastiaanse, 2014	Group study	past_present	66	F13	Wernicke or anomic	Fluent	NA	53	M	NA	NA	9	Left	Dutch	TART	past	2	36	cor
4	2014	Bos & Bastiaanse	Bos & Bastiaanse, 2014	Group study	past_present	66	F13	Wernicke or anomic	Fluent	NA	53	M	NA	NA	9	Left	Dutch	TART	past	2	36	cor
4	2014	Bos & Bastiaanse	Bos & Bastiaanse, 2014	Group study	past_present	66	F13	Wernicke or anomic	Fluent	NA	53	M	NA	NA	9	Left	Dutch	TART	past	2	36	cor
4	2014	Bos & Bastiaanse	Bos & Bastiaanse, 2014	Group study	past_present	66	F13	Wernicke or anomic	Fluent	NA	53	M	NA	NA	9	Left	Dutch	TART	past	2	36	cor
4	2014	Bos & Bastiaanse	Bos & Bastiaanse, 2014	Group study	past_present	66	F13	Wernicke or anomic	Fluent	NA	53	M	NA	NA	9	Left	Dutch	TART	past	2	36	cor
4	2014	Bos & Bastiaanse	Bos & Bastiaanse, 2014	Group study	past_present	66	F13	Wernicke or anomic	Fluent	NA	53	M	NA	NA	9	Left	Dutch	TART	past	2	36	cor
4	2014	Bos & Bastiaanse	Bos & Bastiaanse, 2014	Group study	past_present	66	F13	Wernicke or anomic	Fluent	NA	53	M	NA	NA	9	Left	Dutch	TART	past	2	36	cor
4	2014	Bos & Bastiaanse	Bos & Bastiaanse, 2014	Group study	past_present	66	F13	Wernicke or anomic	Fluent	NA	53	M	NA	NA	9	Left	Dutch	TART	past	2	36	cor
4	2014	Bos & Bastiaanse	Bos & Bastiaanse, 2014	Group study	past_present	66	F13	Wernicke or anomic	Fluent	NA	53	M	NA	NA	9	Left	Dutch	TART	past	2	36	cor
4	2014	Bos & Bastiaanse	Bos & Bastiaanse, 2014	Group study	past_present	66	F13	Wernicke or anomic	Fluent	NA	53	M	NA	NA	9	Left	Dutch	TART	past	2	36	cor
4	2014	Bos & Bastiaanse	Bos & Bastiaanse, 2014	Group study	past_present	66	F13	Wernicke or anomic	Fluent	NA	53	M	NA	NA	9	Left	Dutch	TART	past	2	36	cor
4	2014	Bos & Bastiaanse	Bos & Bastiaanse, 2014	Group study	past_present	66	F13	Wernicke or anomic	Fluent	NA	53	M	NA	NA	9	Left	Dutch	TART	past	2	36	cor
4	2014	Bos & Bastiaanse	Bos & Bastiaanse, 2014	Group study	past_present	66	F13	Wernicke or anomic	Fluent	NA	53	M	NA	NA	9	Left	Dutch	TART	past	2	36	cor
4	2014	Bos & Bastiaanse	Bos & Bastiaanse, 2014	Group study	past_present	66	F13	Wernicke or anomic	Fluent	NA	53	M	NA	NA	9	Left	Dutch	TART	past	2	36	cor
4	2014	Bos & Bastiaanse	Bos & Bastiaanse, 2014	Group study	past_present	66	F13	Wernicke or anomic	Fluent	NA	53	M	NA	NA	9	Left	Dutch	TART	past	2	36	cor
4	2014	Bos & Bastiaanse	Bos & Bastiaanse, 2014	Group study	past_present	67	F14	Wernicke or anomic	Fluent	NA	83	M	NA	NA	60	Left	Dutch	TART	past	35	36	cor
4	2014	Bos & Bastiaanse	Bos & Bastiaanse, 2014	Group study	past_present	68	F15	Wernicke or anomic	Fluent	NA	37	F	NA	NA	26	Left	Dutch	TART	past	6	36	cor
4	2014	Bos & Bastiaanse	Bos & Bastiaanse, 2014	Group study	past_present	68	F15	Wernicke or anomic	Fluent	NA	37	F	NA	NA	26	Left	Dutch	TART	past	6	36	cor
4	2014	Bos & Bastiaanse	Bos & Bastiaanse, 2014	Group study	past_present	68	F15	Wernicke or anomic	Fluent	NA	37	F	NA	NA	26	Left	Dutch	TART	past	6	36	cor
4	2014	Bos & Bastiaanse	Bos & Bastiaanse, 2014	Group study	past_present	68	F15	Wernicke or anomic	Fluent	NA	37	F	NA	NA	26	Left	Dutch	TART	past	6	36	cor
4	2014	Bos & Bastiaanse	Bos & Bastiaanse, 2014	Group study	past_present	68	F15	Wernicke or anomic	Fluent	NA	37	F	NA	NA	26	Left	Dutch	TART	past	6	36	cor
4	2014	Bos & Bastiaanse	Bos & Bastiaanse, 2014	Group study	past_present	68	F15	Wernicke or anomic	Fluent	NA	37	F	NA	NA	26	Left	Dutch	TART	past	6	36	cor
4	2014	Bos & Bastiaanse	Bos & Bastiaanse, 2014	Group study	past_present	68	F15	Wernicke or anomic	Fluent	NA	37	F	NA	NA	26	Left	Dutch	TART	past	6	36	cor
4	2014	Bos & Bastiaanse	Bos & Bastiaanse, 2014	Group study	past_present	68	F15	Wernicke or anomic	Fluent	NA	37	F	NA	NA	26	Left	Dutch	TART	past	6	36	cor
4	2014	Bos & Bastiaanse	Bos & Bastiaanse, 2014	Group study	past_present	68	F15	Wernicke or anomic	Fluent	NA	37	F	NA	NA	26	Left	Dutch	TART	past	6	36	cor
4	2014	Bos & Bastiaanse	Bos & Bastiaanse, 2014	Group study	past_present	68	F15	Wernicke or anomic	Fluent	NA	37	F	NA	NA	26	Left	Dutch	TART	past	6	36	cor
4	2014	Bos & Bastiaanse	Bos & Bastiaanse, 2014	Group study	past_present	68	F15	Wernicke or anomic	Fluent	NA	37	F	NA	NA	26	Left	Dutch	TART	past	6	36	cor
4	2014	Bos & Bastiaanse	Bos & Bastiaanse, 2014	Group study	past_present	68	F15	Wernicke or anomic	Fluent	NA	37	F	NA	NA	26	Left	Dutch	TART	past	6	36	cor
4	2014	Bos & Bastiaanse	Bos & Bastiaanse, 2014	Group study	past_present	68	F15	Wernicke or anomic	Fluent	NA	37	F	NA	NA	26	Left	Dutch	TART	past	6	36	cor
4	2014	Bos & Bastiaanse	Bos & Bastiaanse, 2014	Group study	past_present	68	F15	Wernicke or anomic	Fluent	NA	37	F	NA	NA	26	Left	Dutch	TART	past	6	36	cor
4	2014	Bos & Bastiaanse	Bos & Bastiaanse, 2014	Group study	past_present	68	F15	Wernicke or anomic	Fluent	NA	37	F	NA	NA	26	Left	Dutch	TART	past	6	36	cor
4	2014	Bos & Bastiaanse	Bos & Bastiaanse, 2014	Group study	past_present	68	F15	Wernicke or anomic	Fluent	NA	37	F	NA	NA	26	Left	Dutch	TART	past	6	36	cor
4	2014	Bos & Bastiaanse	Bos & Bastiaanse, 2014	Group study	past_present	68	F15	Wernicke or anomic	Fluent	NA	37	F	NA	NA	26	Left	Dutch	TART	past	6	36	cor
4	2014	Bos & Bastiaanse	Bos & Bastiaanse, 2014	Group study	past_present	68	F15	Wernicke or anomic	Fluent	NA	37	F	NA	NA	26	Left	Dutch	TART	past	6	36	cor
4	2014	Bos & Bastiaanse	Bos & Bastiaanse, 2014	Group study	past_present	68	F15	Wernicke or anomic	Fluent	NA	37	F	NA	NA	26	Left	Dutch	TART	past	6	36	cor
4	2014	Bos & Bastiaanse	Bos & Bastiaanse, 2014	Group study	past_present	68	F15	Wernicke or anomic	Fluent	NA	37	F	NA	NA	26	Left	Dutch	TART	past	6	36	cor
4	2014	Bos & Bastiaanse	Bos & Bastiaanse, 2014	Group study	past_present	68	F15	Wernicke or anomic	Fluent	NA	37	F	NA	NA	26	Left	Dutch	TART	past	6	36	cor
4	2014	Bos & Bastiaanse	Bos & Bastiaanse, 2014	Group study	past_present	68	F15	Wernicke or anomic	Fluent	NA	37	F	NA	NA	26	Left	Dutch	TART	past	6	36	cor
4	2014	Bos & Bastiaanse	Bos & Bastiaanse, 2014	Group study	past_present	68	F15	Wernicke or anomic	Fluent	NA	37	F	NA	NA	26	Left	Dutch	TART	past	6	36	cor
4	2014	Bos & Bastiaanse	Bos & Bastiaanse, 2014	Group study	past_present	68	F15	Wernicke or anomic	Fluent	NA	37	F	NA	NA	26	Left	Dutch	TART	past	6	36	cor
4	2014	Bos & Bastiaanse	Bos & Bastiaanse, 2014	Group study	past_present	68	F15	Wernicke or anomic	Fluent	NA	37	F	NA	NA	26	Left	Dutch	TART	past	6	36	cor
4	2014	Bos & Bastiaanse	Bos & Bastiaanse, 2014	Group study	past_present	68	F15	Wernicke or anomic	Fluent	NA	37	F	NA	NA	26	Left	Dutch	TART	past	6	36	cor
4	2014	Bos & Bastiaanse	Bos & Bastiaanse, 2014	Group study	past_present	68	F15	Wernicke or anomic	Fluent	NA	37	F	NA	NA	26	Left	Dutch	TART	past	6	36	cor
4	2014	Bos & Bastiaanse	Bos & Bastiaanse, 2014	Group study	past_present	68	F15	Wernicke or anomic	Fluent	NA	37	F	NA	NA	26	Left	Dutch	TART	past	6	36	cor
4	2014	Bos & Bastiaanse	Bos & Bastiaanse, 2014	Group study	past_present	68	F15	Wernicke or anomic	Fluent	NA	37	F	NA	NA	26	Left	Dutch	TART	past	6	36	cor
4	2014	Bos & Bastiaanse	Bos & Bastiaanse, 2014	Group study	past_present	68	F15	Wernicke or anomic	Fluent	NA	37	F	NA	NA	26	Left	Dutch	TART	past	6	36	cor
4	2014	Bos & Bastiaanse	Bos & Bastiaanse, 2014	Group study	past_present	69	F16	Wernicke or anomic	Fluent	NA	83	M	NA	NA	27	Left	Dutch	TART	past	21	36	cor
4	2014	Bos & Bastiaanse	Bos & Bastiaanse, 2014	Group study	past_present	69	F16	Wernicke or anomic	Fluent	NA	83	M	NA	NA	27	Left	Dutch	TART	past	21	36	cor
4	2014	Bos & Bastiaanse	Bos & Bastiaanse, 2014	Group study	past_present	69	F16	Wernicke or anomic	Fluent	NA	83	M	NA	NA	27	Left	Dutch	TART	past	21	36	cor
4	2014	Bos & Bastiaanse	Bos & Bastiaanse, 2014	Group study	past_present	69	F16	Wernicke or anomic	Fluent	NA	83	M	NA	NA	27	Left	Dutch	TART	past	21	36	cor
4	2014	Bos & Bastiaanse	Bos & Bastiaanse, 2014	Group study	past_present	69	F16	Wernicke or anomic	Fluent	NA	83	M	NA	NA	27	Left	Dutch	TART	past	21	36	cor
4	2014	Bos & Bastiaanse	Bos & Bastiaanse, 2014	Group study	past_present	69	F16	Wernicke or anomic	Fluent	NA	83	M	NA	NA	27	Left	Dutch	TART	past	21	36	cor
4	2014	Bos & Bastiaanse	Bos & Bastiaanse, 2014	Group study	past_present	69	F16	Wernicke or anomic	Fluent	NA	83	M	NA	NA	27	Left	Dutch	TART	past	21	36	cor
4	2014	Bos & Bastiaanse	Bos & Bastiaanse, 2014	Group study	past_present	69	F16	Wernicke or anomic	Fluent	NA	83	M	NA	NA	27	Left	Dutch	TART	past	21	36	cor
4	2014	Bos & Bastiaanse	Bos & Bastiaanse, 2014	Group study	past_present	69	F16	Wernicke or anomic	Fluent	NA	83	M	NA	NA	27	Left	Dutch	TART	past	21	36	cor
4	2014	Bos & Bastiaanse	Bos & Bastiaanse, 2014	Group study	past_present	69	F16	Wernicke or anomic	Fluent	NA	83	M	NA	NA	27	Left	Dutch	TART	past	21	36	cor
4	2014	Bos & Bastiaanse	Bos & Bastiaanse, 2014	Group study	past_present	69	F16	Wernicke or anomic	Fluent	NA	83	M	NA	NA	27	Left	Dutch	TART	past	21	36	cor
4	2014	Bos & Bastiaanse	Bos & Bastiaanse, 2014	Group study	past_present	69	F16	Wernicke or anomic	Fluent	NA	83	M	NA	NA	27	Left	Dutch	TART	past	21	36	cor
4	2014	Bos & Bastiaanse	Bos & Bastiaanse, 2014	Group study	past_present	69	F16	Wernicke or anomic	Fluent	NA	83	M	NA	NA	27	Left	Dutch	TART	past	21	36	cor
4	2014	Bos & Bastiaanse	Bos & Bastiaanse, 2014	Group study	past_present	69	F16	Wernicke or anomic	Fluent	NA	83	M	NA	NA	27	Left	Dutch	TART	past	21	36	cor
4	2014	Bos & Bastiaanse	Bos & Bastiaanse, 2014	Group study	past_present	69	F16	Wernicke or anomic	Fluent	NA	83	M	NA	NA	27	Left	Dutch	TART	past	21	36	cor
5	2005	Burchert et al.	Burchert et al., 2005	Group study	past_present	70	MP	Broca	Nonfluent	medium/mild	52	F	NA	NA	8	Left	German	Transf_source_CM	past	1	24	cor
5	2005	Burchert et al.	Burchert et al., 2005	Group study	past_present	70	MP	Broca	Nonfluent	medium/mild	52	F	NA	NA	8	Left	German	Transf_source_CM	past	1	24	cor
5	2005	Burchert et al.	Burchert et al., 2005	Group study	past_present	70	MP	Broca	Nonfluent	medium/mild	52	F	NA	NA	8	Left	German	Transf_source_CM	past	1	24	cor
5	2005	Burchert et al.	Burchert et al., 2005	Group study	past_present	70	MP	Broca	Nonfluent	medium/mild	52	F	NA	NA	8	Left	German	Transf_source_CM	past	1	24	cor
5	2005	Burchert et al.	Burchert et al., 2005	Group study	past_present	70	MP	Broca	Nonfluent	medium/mild	52	F	NA	NA	8	Left	German	Transf_source_CM	past	1	24	cor
5	2005	Burchert et al.	Burchert et al., 2005	Group study	past_present	70	MP	Broca	Nonfluent	medium/mild	52	F	NA	NA	8	Left	German	Transf_source_CM	past	1	24	cor
5	2005	Burchert et al.	Burchert et al., 2005	Group study	past_present	70	MP	Broca	Nonfluent	medium/mild	52	F	NA	NA	8	Left	German	Transf_source_CM	past	1	24	cor
5	2005	Burchert et al.	Burchert et al., 2005	Group study	past_present	70	MP	Broca	Nonfluent	medium/mild	52	F	NA	NA	8	Left	German	Transf_source_CM	past	1	24	cor
5	2005	Burchert et al.	Burchert et al., 2005	Group study	past_present	70	MP	Broca	Nonfluent	medium/mild	52	F	NA	NA	8	Left	German	Transf_source_CM	past	1	24	cor
5	2005	Burchert et al.	Burchert et al., 2005	Group study	past_present	70	MP	Broca	Nonfluent	medium/mild	52	F	NA	NA	8	Left	German	Transf_source_CM	past	1	24	cor
5	2005	Burchert et al.	Burchert et al., 2005	Group study	past_present	70	MP	Broca	Nonfluent	medium/mild	52	F	NA	NA	8	Left	German	Transf_source_CM	past	1	24	cor
5	2005	Burchert et al.	Burchert et al., 2005	Group study	past_present	70	MP	Broca	Nonfluent	medium/mild	52	F	NA	NA	8	Left	German	Transf_source_CM	past	1	24	cor
5	2005	Burchert et al.	Burchert et al., 2005	Group study	past_present	70	MP	Broca	Nonfluent	medium/mild	52	F	NA	NA	8	Left	German	Transf_source_CM	past	1	24	cor
5	2005	Burchert et al.	Burchert et al., 2005	Group study	past_present	70	MP	Broca	Nonfluent	medium/mild	52	F	NA	NA	8	Left	German	Transf_source_CM	past	1	24	cor
5	2005	Burchert et al.	Burchert et al., 2005	Group study	past_present	70	MP	Broca	Nonfluent	medium/mild	52	F	NA	NA	8	Left	German	Transf_source_CM	past	1	24	cor
5	2005	Burchert et al.	Burchert et al., 2005	Group study	past_present	70	MP	Broca	Nonfluent	medium/mild	52	F	NA	NA	8	Left	German	Transf_source_CM	past	1	24	cor
5	2005	Burchert et al.	Burchert et al., 2005	Group study	past_present	70	MP	Broca	Nonfluent	medium/mild	52	F	NA	NA	8	Left	German	Transf_source_CM	past	1	24	cor
5	2005	Burchert et al.	Burchert et al., 2005	Group study	past_present	70	MP	Broca	Nonfluent	medium/mild	52	F	NA	NA	8	Left	German	Transf_source_CM	past	1	24	cor
5	2005	Burchert et al.	Burchert et al., 2005	Group study	past_present	70	MP	Broca	Nonfluent	medium/mild	52	F	NA	NA	8	Left	German	Transf_source_CM	past	1	24	cor
5	2005	Burchert et al.	Burchert et al., 2005	Group study	past_present	70	MP	Broca	Nonfluent	medium/mild	52	F	NA	NA	8	Left	German	Transf_source_CM	past	1	24	cor
5	2005	Burchert et al.	Burchert et al., 2005	Group study	past_present	70	MP	Broca	Nonfluent	medium/mild	52	F	NA	NA	8	Left	German	Transf_source_CM	past	1	24	cor
5	2005	Burchert et al.	Burchert et al., 2005	Group study	past_present	70	MP	Broca	Nonfluent	medium/mild	52	F	NA	NA	8	Left	German	Transf_source_CM	past	1	24	cor
5	2005	Burchert et al.	Burchert et al., 2005	Group study	past_present	70	MP	Broca	Nonfluent	medium/mild	52	F	NA	NA	8	Left	German	Transf_source_CM	past	1	24	cor
5	2005	Burchert et al.	Burchert et al., 2005	Group study	past_present	71	WE	Broca	Nonfluent	medium/severe	59	M	NA	NA	4	Left	German	Transf_source_CM	past	10	24	cor
5	2005	Burchert et al.	Burchert et al., 2005	Group study	past_present	71	WE	Broca	Nonfluent	medium/severe	59	M	NA	NA	4	Left	German	Transf_source_CM	past	10	24	cor
5	2005	Burchert et al.	Burchert et al., 2005	Group study	past_present	71	WE	Broca	Nonfluent	medium/severe	59	M	NA	NA	4	Left	German	Transf_source_CM	past	10	24	cor
5	2005	Burchert et al.	Burchert et al., 2005	Group study	past_present	71	WE	Broca	Nonfluent	medium/severe	59	M	NA	NA	4	Left	German	Transf_source_CM	past	10	24	cor
5	2005	Burchert et al.	Burchert et al., 2005	Group study	past_present	71	WE	Broca	Nonfluent	medium/severe	59	M	NA	NA	4	Left	German	Transf_source_CM	past	10	24	cor
5	2005	Burchert et al.	Burchert et al., 2005	Group study	past_present	71	WE	Broca	Nonfluent	medium/severe	59	M	NA	NA	4	Left	German	Transf_source_CM	past	10	24	cor
5	2005	Burchert et al.	Burchert et al., 2005	Group study	past_present	71	WE	Broca	Nonfluent	medium/severe	59	M	NA	NA	4	Left	German	Transf_source_CM	past	10	24	cor
5	2005	Burchert et al.	Burchert et al., 2005	Group study	past_present	71	WE	Broca	Nonfluent	medium/severe	59	M	NA	NA	4	Left	German	Transf_source_CM	past	10	24	cor
5	2005	Burchert et al.	Burchert et al., 2005	Group study	past_present	71	WE	Broca	Nonfluent	medium/severe	59	M	NA	NA	4	Left	German	Transf_source_CM	past	10	24	cor
5	2005	Burchert et al.	Burchert et al., 2005	Group study	past_present	71	WE	Broca	Nonfluent	medium/severe	59	M	NA	NA	4	Left	German	Transf_source_CM	past	10	24	cor
5	2005	Burchert et al.	Burchert et al., 2005	Group study	past_present	71	WE	Broca	Nonfluent	medium/severe	59	M	NA	NA	4	Left	German	Transf_source_CM	past	10	24	cor
5	2005	Burchert et al.	Burchert et al., 2005	Group study	past_present	71	WE	Broca	Nonfluent	medium/severe	59	M	NA	NA	4	Left	German	Transf_source_CM	past	10	24	cor
5	2005	Burchert et al.	Burchert et al., 2005	Group study	past_present	71	WE	Broca	Nonfluent	medium/severe	59	M	NA	NA	4	Left	German	Transf_source_CM	past	10	24	cor
5	2005	Burchert et al.	Burchert et al., 2005	Group study	past_present	71	WE	Broca	Nonfluent	medium/severe	59	M	NA	NA	4	Left	German	Transf_source_CM	past	10	24	cor
5	2005	Burchert et al.	Burchert et al., 2005	Group study	past_present	72	JR	Broca	Nonfluent	mild	28	F	NA	NA	2	Left	German	Transf_source_CM	past	2	24	cor
5	2005	Burchert et al.	Burchert et al., 2005	Group study	past_present	72	JR	Broca	Nonfluent	mild	28	F	NA	NA	2	Left	German	Transf_source_CM	past	2	24	cor
5	2005	Burchert et al.	Burchert et al., 2005	Group study	past_present	72	JR	Broca	Nonfluent	mild	28	F	NA	NA	2	Left	German	Transf_source_CM	past	2	24	cor
5	2005	Burchert et al.	Burchert et al., 2005	Group study	past_present	72	JR	Broca	Nonfluent	mild	28	F	NA	NA	2	Left	German	Transf_source_CM	past	2	24	cor
5	2005	Burchert et al.	Burchert et al., 2005	Group study	past_present	72	JR	Broca	Nonfluent	mild	28	F	NA	NA	2	Left	German	Transf_source_CM	past	2	24	cor
5	2005	Burchert et al.	Burchert et al., 2005	Group study	past_present	72	JR	Broca	Nonfluent	mild	28	F	NA	NA	2	Left	German	Transf_source_CM	past	2	24	cor
5	2005	Burchert et al.	Burchert et al., 2005	Group study	past_present	72	JR	Broca	Nonfluent	mild	28	F	NA	NA	2	Left	German	Transf_source_CM	past	2	24	cor
5	2005	Burchert et al.	Burchert et al., 2005	Group study	past_present	72	JR	Broca	Nonfluent	mild	28	F	NA	NA	2	Left	German	Transf_source_CM	past	2	24	cor
5	2005	Burchert et al.	Burchert et al., 2005	Group study	past_present	72	JR	Broca	Nonfluent	mild	28	F	NA	NA	2	Left	German	Transf_source_CM	past	2	24	cor
5	2005	Burchert et al.	Burchert et al., 2005	Group study	past_present	72	JR	Broca	Nonfluent	mild	28	F	NA	NA	2	Left	German	Transf_source_CM	past	2	24	cor
5	2005	Burchert et al.	Burchert et al., 2005	Group study	past_present	72	JR	Broca	Nonfluent	mild	28	F	NA	NA	2	Left	German	Transf_source_CM	past	2	24	cor
5	2005	Burchert et al.	Burchert et al., 2005	Group study	past_present	72	JR	Broca	Nonfluent	mild	28	F	NA	NA	2	Left	German	Transf_source_CM	past	2	24	cor
5	2005	Burchert et al.	Burchert et al., 2005	Group study	past_present	72	JR	Broca	Nonfluent	mild	28	F	NA	NA	2	Left	German	Transf_source_CM	past	2	24	cor
5	2005	Burchert et al.	Burchert et al., 2005	Group study	past_present	72	JR	Broca	Nonfluent	mild	28	F	NA	NA	2	Left	German	Transf_source_CM	past	2	24	cor
5	2005	Burchert et al.	Burchert et al., 2005	Group study	past_present	72	JR	Broca	Nonfluent	mild	28	F	NA	NA	2	Left	German	Transf_source_CM	past	2	24	cor
5	2005	Burchert et al.	Burchert et al., 2005	Group study	past_present	72	JR	Broca	Nonfluent	mild	28	F	NA	NA	2	Left	German	Transf_source_CM	past	2	24	cor
5	2005	Burchert et al.	Burchert et al., 2005	Group study	past_present	72	JR	Broca	Nonfluent	mild	28	F	NA	NA	2	Left	German	Transf_source_CM	past	2	24	cor
5	2005	Burchert et al.	Burchert et al., 2005	Group study	past_present	72	JR	Broca	Nonfluent	mild	28	F	NA	NA	2	Left	German	Transf_source_CM	past	2	24	cor
5	2005	Burchert et al.	Burchert et al., 2005	Group study	past_present	72	JR	Broca	Nonfluent	mild	28	F	NA	NA	2	Left	German	Transf_source_CM	past	2	24	cor
5	2005	Burchert et al.	Burchert et al., 2005	Group study	past_present	72	JR	Broca	Nonfluent	mild	28	F	NA	NA	2	Left	German	Transf_source_CM	past	2	24	cor
5	2005	Burchert et al.	Burchert et al., 2005	Group study	past_present	72	JR	Broca	Nonfluent	mild	28	F	NA	NA	2	Left	German	Transf_source_CM	past	2	24	cor
5	2005	Burchert et al.	Burchert et al., 2005	Group study	past_present	72	JR	Broca	Nonfluent	mild	28	F	NA	NA	2	Left	German	Transf_source_CM	past	2	24	cor
5	2005	Burchert et al.	Burchert et al., 2005	Group study	past_present	73	RG	Global	Nonfluent	mild	49	F	NA	NA	10	Left	German	Transf_source_CM	past	14	24	cor
5	2005	Burchert et al.	Burchert et al., 2005	Group study	past_present	73	RG	Global	Nonfluent	mild	49	F	NA	NA	10	Left	German	Transf_source_CM	past	14	24	cor
5	2005	Burchert et al.	Burchert et al., 2005	Group study	past_present	73	RG	Global	Nonfluent	mild	49	F	NA	NA	10	Left	German	Transf_source_CM	past	14	24	cor
5	2005	Burchert et al.	Burchert et al., 2005	Group study	past_present	73	RG	Global	Nonfluent	mild	49	F	NA	NA	10	Left	German	Transf_source_CM	past	14	24	cor
5	2005	Burchert et al.	Burchert et al., 2005	Group study	past_present	73	RG	Global	Nonfluent	mild	49	F	NA	NA	10	Left	German	Transf_source_CM	past	14	24	cor
5	2005	Burchert et al.	Burchert et al., 2005	Group study	past_present	73	RG	Global	Nonfluent	mild	49	F	NA	NA	10	Left	German	Transf_source_CM	past	14	24	cor
5	2005	Burchert et al.	Burchert et al., 2005	Group study	past_present	73	RG	Global	Nonfluent	mild	49	F	NA	NA	10	Left	German	Transf_source_CM	past	14	24	cor
5	2005	Burchert et al.	Burchert et al., 2005	Group study	past_present	73	RG	Global	Nonfluent	mild	49	F	NA	NA	10	Left	German	Transf_source_CM	past	14	24	cor
5	2005	Burchert et al.	Burchert et al., 2005	Group study	past_present	73	RG	Global	Nonfluent	mild	49	F	NA	NA	10	Left	German	Transf_source_CM	past	14	24	cor
5	2005	Burchert et al.	Burchert et al., 2005	Group study	past_present	73	RG	Global	Nonfluent	mild	49	F	NA	NA	10	Left	German	Transf_source_CM	past	14	24	cor
5	2005	Burchert et al.	Burchert et al., 2005	Group study	past_present	74	WR	Broca	Nonfluent	medium	52	M	NA	NA	5	Left	German	Transf_source_CM	past	4	24	cor
5	2005	Burchert et al.	Burchert et al., 2005	Group study	past_present	74	WR	Broca	Nonfluent	medium	52	M	NA	NA	5	Left	German	Transf_source_CM	past	4	24	cor
5	2005	Burchert et al.	Burchert et al., 2005	Group study	past_present	74	WR	Broca	Nonfluent	medium	52	M	NA	NA	5	Left	German	Transf_source_CM	past	4	24	cor
5	2005	Burchert et al.	Burchert et al., 2005	Group study	past_present	74	WR	Broca	Nonfluent	medium	52	M	NA	NA	5	Left	German	Transf_source_CM	past	4	24	cor
5	2005	Burchert et al.	Burchert et al., 2005	Group study	past_present	74	WR	Broca	Nonfluent	medium	52	M	NA	NA	5	Left	German	Transf_source_CM	past	4	24	cor
5	2005	Burchert et al.	Burchert et al., 2005	Group study	past_present	74	WR	Broca	Nonfluent	medium	52	M	NA	NA	5	Left	German	Transf_source_CM	past	4	24	cor
5	2005	Burchert et al.	Burchert et al., 2005	Group study	past_present	74	WR	Broca	Nonfluent	medium	52	M	NA	NA	5	Left	German	Transf_source_CM	past	4	24	cor
5	2005	Burchert et al.	Burchert et al., 2005	Group study	past_present	74	WR	Broca	Nonfluent	medium	52	M	NA	NA	5	Left	German	Transf_source_CM	past	4	24	cor
5	2005	Burchert et al.	Burchert et al., 2005	Group study	past_present	74	WR	Broca	Nonfluent	medium	52	M	NA	NA	5	Left	German	Transf_source_CM	past	4	24	cor
5	2005	Burchert et al.	Burchert et al., 2005	Group study	past_present	74	WR	Broca	Nonfluent	medium	52	M	NA	NA	5	Left	German	Transf_source_CM	past	4	24	cor
5	2005	Burchert et al.	Burchert et al., 2005	Group study	past_present	74	WR	Broca	Nonfluent	medium	52	M	NA	NA	5	Left	German	Transf_source_CM	past	4	24	cor
5	2005	Burchert et al.	Burchert et al., 2005	Group study	past_present	74	WR	Broca	Nonfluent	medium	52	M	NA	NA	5	Left	German	Transf_source_CM	past	4	24	cor
5	2005	Burchert et al.	Burchert et al., 2005	Group study	past_present	74	WR	Broca	Nonfluent	medium	52	M	NA	NA	5	Left	German	Transf_source_CM	past	4	24	cor
5	2005	Burchert et al.	Burchert et al., 2005	Group study	past_present	74	WR	Broca	Nonfluent	medium	52	M	NA	NA	5	Left	German	Transf_source_CM	past	4	24	cor
5	2005	Burchert et al.	Burchert et al., 2005	Group study	past_present	74	WR	Broca	Nonfluent	medium	52	M	NA	NA	5	Left	German	Transf_source_CM	past	4	24	cor
5	2005	Burchert et al.	Burchert et al., 2005	Group study	past_present	74	WR	Broca	Nonfluent	medium	52	M	NA	NA	5	Left	German	Transf_source_CM	past	4	24	cor
5	2005	Burchert et al.	Burchert et al., 2005	Group study	past_present	74	WR	Broca	Nonfluent	medium	52	M	NA	NA	5	Left	German	Transf_source_CM	past	4	24	cor
5	2005	Burchert et al.	Burchert et al., 2005	Group study	past_present	74	WR	Broca	Nonfluent	medium	52	M	NA	NA	5	Left	German	Transf_source_CM	past	4	24	cor
5	2005	Burchert et al.	Burchert et al., 2005	Group study	past_present	74	WR	Broca	Nonfluent	medium	52	M	NA	NA	5	Left	German	Transf_source_CM	past	4	24	cor
5	2005	Burchert et al.	Burchert et al., 2005	Group study	past_present	74	WR	Broca	Nonfluent	medium	52	M	NA	NA	5	Left	German	Transf_source_CM	past	4	24	cor
5	2005	Burchert et al.	Burchert et al., 2005	Group study	past_present	75	RK	Broca	Nonfluent	medium	65	M	NA	NA	14	Left	German	Transf_source_CM	past	16	24	cor
5	2005	Burchert et al.	Burchert et al., 2005	Group study	past_present	75	RK	Broca	Nonfluent	medium	65	M	NA	NA	14	Left	German	Transf_source_CM	past	16	24	cor
5	2005	Burchert et al.	Burchert et al., 2005	Group study	past_present	75	RK	Broca	Nonfluent	medium	65	M	NA	NA	14	Left	German	Transf_source_CM	past	16	24	cor
5	2005	Burchert et al.	Burchert et al., 2005	Group study	past_present	75	RK	Broca	Nonfluent	medium	65	M	NA	NA	14	Left	German	Transf_source_CM	past	16	24	cor
5	2005	Burchert et al.	Burchert et al., 2005	Group study	past_present	75	RK	Broca	Nonfluent	medium	65	M	NA	NA	14	Left	German	Transf_source_CM	past	16	24	cor
5	2005	Burchert et al.	Burchert et al., 2005	Group study	past_present	75	RK	Broca	Nonfluent	medium	65	M	NA	NA	14	Left	German	Transf_source_CM	past	16	24	cor
5	2005	Burchert et al.	Burchert et al., 2005	Group study	past_present	75	RK	Broca	Nonfluent	medium	65	M	NA	NA	14	Left	German	Transf_source_CM	past	16	24	cor
5	2005	Burchert et al.	Burchert et al., 2005	Group study	past_present	75	RK	Broca	Nonfluent	medium	65	M	NA	NA	14	Left	German	Transf_source_CM	past	16	24	cor
5	2005	Burchert et al.	Burchert et al., 2005	Group study	past_present	76	UW	Broca	Nonfluent	medium	64	M	NA	NA	9	right	German	Transf_source_CM	past	8	24	cor
5	2005	Burchert et al.	Burchert et al., 2005	Group study	past_present	76	UW	Broca	Nonfluent	medium	64	M	NA	NA	9	right	German	Transf_source_CM	past	8	24	cor
5	2005	Burchert et al.	Burchert et al., 2005	Group study	past_present	76	UW	Broca	Nonfluent	medium	64	M	NA	NA	9	right	German	Transf_source_CM	past	8	24	cor
5	2005	Burchert et al.	Burchert et al., 2005	Group study	past_present	76	UW	Broca	Nonfluent	medium	64	M	NA	NA	9	right	German	Transf_source_CM	past	8	24	cor
5	2005	Burchert et al.	Burchert et al., 2005	Group study	past_present	76	UW	Broca	Nonfluent	medium	64	M	NA	NA	9	right	German	Transf_source_CM	past	8	24	cor
5	2005	Burchert et al.	Burchert et al., 2005	Group study	past_present	76	UW	Broca	Nonfluent	medium	64	M	NA	NA	9	right	German	Transf_source_CM	past	8	24	cor
5	2005	Burchert et al.	Burchert et al., 2005	Group study	past_present	76	UW	Broca	Nonfluent	medium	64	M	NA	NA	9	right	German	Transf_source_CM	past	8	24	cor
5	2005	Burchert et al.	Burchert et al., 2005	Group study	past_present	76	UW	Broca	Nonfluent	medium	64	M	NA	NA	9	right	German	Transf_source_CM	past	8	24	cor
5	2005	Burchert et al.	Burchert et al., 2005	Group study	past_present	76	UW	Broca	Nonfluent	medium	64	M	NA	NA	9	right	German	Transf_source_CM	past	8	24	cor
5	2005	Burchert et al.	Burchert et al., 2005	Group study	past_present	76	UW	Broca	Nonfluent	medium	64	M	NA	NA	9	right	German	Transf_source_CM	past	8	24	cor
5	2005	Burchert et al.	Burchert et al., 2005	Group study	past_present	76	UW	Broca	Nonfluent	medium	64	M	NA	NA	9	right	German	Transf_source_CM	past	8	24	cor
5	2005	Burchert et al.	Burchert et al., 2005	Group study	past_present	76	UW	Broca	Nonfluent	medium	64	M	NA	NA	9	right	German	Transf_source_CM	past	8	24	cor
5	2005	Burchert et al.	Burchert et al., 2005	Group study	past_present	76	UW	Broca	Nonfluent	medium	64	M	NA	NA	9	right	German	Transf_source_CM	past	8	24	cor
5	2005	Burchert et al.	Burchert et al., 2005	Group study	past_present	76	UW	Broca	Nonfluent	medium	64	M	NA	NA	9	right	German	Transf_source_CM	past	8	24	cor
5	2005	Burchert et al.	Burchert et al., 2005	Group study	past_present	76	UW	Broca	Nonfluent	medium	64	M	NA	NA	9	right	German	Transf_source_CM	past	8	24	cor
5	2005	Burchert et al.	Burchert et al., 2005	Group study	past_present	76	UW	Broca	Nonfluent	medium	64	M	NA	NA	9	right	German	Transf_source_CM	past	8	24	cor
5	2005	Burchert et al.	Burchert et al., 2005	Group study	past_present	77	JK	Broca	Nonfluent	mild	50	M	NA	NA	2	Left	German	Transf_source_CM	past	9	24	cor
5	2005	Burchert et al.	Burchert et al., 2005	Group study	past_present	77	JK	Broca	Nonfluent	mild	50	M	NA	NA	2	Left	German	Transf_source_CM	past	9	24	cor
5	2005	Burchert et al.	Burchert et al., 2005	Group study	past_present	77	JK	Broca	Nonfluent	mild	50	M	NA	NA	2	Left	German	Transf_source_CM	past	9	24	cor
5	2005	Burchert et al.	Burchert et al., 2005	Group study	past_present	77	JK	Broca	Nonfluent	mild	50	M	NA	NA	2	Left	German	Transf_source_CM	past	9	24	cor
5	2005	Burchert et al.	Burchert et al., 2005	Group study	past_present	77	JK	Broca	Nonfluent	mild	50	M	NA	NA	2	Left	German	Transf_source_CM	past	9	24	cor
5	2005	Burchert et al.	Burchert et al., 2005	Group study	past_present	77	JK	Broca	Nonfluent	mild	50	M	NA	NA	2	Left	German	Transf_source_CM	past	9	24	cor
5	2005	Burchert et al.	Burchert et al., 2005	Group study	past_present	77	JK	Broca	Nonfluent	mild	50	M	NA	NA	2	Left	German	Transf_source_CM	past	9	24	cor
5	2005	Burchert et al.	Burchert et al., 2005	Group study	past_present	77	JK	Broca	Nonfluent	mild	50	M	NA	NA	2	Left	German	Transf_source_CM	past	9	24	cor
5	2005	Burchert et al.	Burchert et al., 2005	Group study	past_present	77	JK	Broca	Nonfluent	mild	50	M	NA	NA	2	Left	German	Transf_source_CM	past	9	24	cor
5	2005	Burchert et al.	Burchert et al., 2005	Group study	past_present	77	JK	Broca	Nonfluent	mild	50	M	NA	NA	2	Left	German	Transf_source_CM	past	9	24	cor
5	2005	Burchert et al.	Burchert et al., 2005	Group study	past_present	77	JK	Broca	Nonfluent	mild	50	M	NA	NA	2	Left	German	Transf_source_CM	past	9	24	cor
5	2005	Burchert et al.	Burchert et al., 2005	Group study	past_present	77	JK	Broca	Nonfluent	mild	50	M	NA	NA	2	Left	German	Transf_source_CM	past	9	24	cor
5	2005	Burchert et al.	Burchert et al., 2005	Group study	past_present	77	JK	Broca	Nonfluent	mild	50	M	NA	NA	2	Left	German	Transf_source_CM	past	9	24	cor
5	2005	Burchert et al.	Burchert et al., 2005	Group study	past_present	77	JK	Broca	Nonfluent	mild	50	M	NA	NA	2	Left	German	Transf_source_CM	past	9	24	cor
5	2005	Burchert et al.	Burchert et al., 2005	Group study	past_present	77	JK	Broca	Nonfluent	mild	50	M	NA	NA	2	Left	German	Transf_source_CM	past	9	24	cor
6	2013	Dragoy & Bastiaanse	Dragoy & Bastiaanse, 2013	Group study	past_present_future	78	1	Efferent motor + afferent motor	Nonfluent	NA	31	F	NA	NA	35	Left	Russian	TART	past	13	40	cor
6	2013	Dragoy & Bastiaanse	Dragoy & Bastiaanse, 2013	Group study	past_present_future	78	1	Efferent motor + afferent motor	Nonfluent	NA	31	F	NA	NA	35	Left	Russian	TART	past	13	40	cor
6	2013	Dragoy & Bastiaanse	Dragoy & Bastiaanse, 2013	Group study	past_present_future	78	1	Efferent motor + afferent motor	Nonfluent	NA	31	F	NA	NA	35	Left	Russian	TART	past	13	40	cor
6	2013	Dragoy & Bastiaanse	Dragoy & Bastiaanse, 2013	Group study	past_present_future	78	1	Efferent motor + afferent motor	Nonfluent	NA	31	F	NA	NA	35	Left	Russian	TART	past	13	40	cor
6	2013	Dragoy & Bastiaanse	Dragoy & Bastiaanse, 2013	Group study	past_present_future	78	1	Efferent motor + afferent motor	Nonfluent	NA	31	F	NA	NA	35	Left	Russian	TART	past	13	40	cor
6	2013	Dragoy & Bastiaanse	Dragoy & Bastiaanse, 2013	Group study	past_present_future	78	1	Efferent motor + afferent motor	Nonfluent	NA	31	F	NA	NA	35	Left	Russian	TART	past	13	40	cor
6	2013	Dragoy & Bastiaanse	Dragoy & Bastiaanse, 2013	Group study	past_present_future	78	1	Efferent motor + afferent motor	Nonfluent	NA	31	F	NA	NA	35	Left	Russian	TART	past	13	40	cor
6	2013	Dragoy & Bastiaanse	Dragoy & Bastiaanse, 2013	Group study	past_present_future	78	1	Efferent motor + afferent motor	Nonfluent	NA	31	F	NA	NA	35	Left	Russian	TART	past	13	40	cor
6	2013	Dragoy & Bastiaanse	Dragoy & Bastiaanse, 2013	Group study	past_present_future	78	1	Efferent motor + afferent motor	Nonfluent	NA	31	F	NA	NA	35	Left	Russian	TART	past	13	40	cor
6	2013	Dragoy & Bastiaanse	Dragoy & Bastiaanse, 2013	Group study	past_present_future	78	1	Efferent motor + afferent motor	Nonfluent	NA	31	F	NA	NA	35	Left	Russian	TART	past	13	40	cor
6	2013	Dragoy & Bastiaanse	Dragoy & Bastiaanse, 2013	Group study	past_present_future	78	1	Efferent motor + afferent motor	Nonfluent	NA	31	F	NA	NA	35	Left	Russian	TART	past	13	40	cor
6	2013	Dragoy & Bastiaanse	Dragoy & Bastiaanse, 2013	Group study	past_present_future	78	1	Efferent motor + afferent motor	Nonfluent	NA	31	F	NA	NA	35	Left	Russian	TART	past	13	40	cor
6	2013	Dragoy & Bastiaanse	Dragoy & Bastiaanse, 2013	Group study	past_present_future	78	1	Efferent motor + afferent motor	Nonfluent	NA	31	F	NA	NA	35	Left	Russian	TART	past	13	40	cor
6	2013	Dragoy & Bastiaanse	Dragoy & Bastiaanse, 2013	Group study	past_present_future	78	1	Efferent motor + afferent motor	Nonfluent	NA	31	F	NA	NA	35	Left	Russian	TART	past	13	40	cor
6	2013	Dragoy & Bastiaanse	Dragoy & Bastiaanse, 2013	Group study	past_present_future	78	1	Efferent motor + afferent motor	Nonfluent	NA	31	F	NA	NA	35	Left	Russian	TART	past	13	40	cor
6	2013	Dragoy & Bastiaanse	Dragoy & Bastiaanse, 2013	Group study	past_present_future	78	1	Efferent motor + afferent motor	Nonfluent	NA	31	F	NA	NA	35	Left	Russian	TART	past	13	40	cor
6	2013	Dragoy & Bastiaanse	Dragoy & Bastiaanse, 2013	Group study	past_present_future	78	1	Efferent motor + afferent motor	Nonfluent	NA	31	F	NA	NA	35	Left	Russian	TART	past	13	40	cor
6	2013	Dragoy & Bastiaanse	Dragoy & Bastiaanse, 2013	Group study	past_present_future	78	1	Efferent motor + afferent motor	Nonfluent	NA	31	F	NA	NA	35	Left	Russian	TART	past	13	40	cor
6	2013	Dragoy & Bastiaanse	Dragoy & Bastiaanse, 2013	Group study	past_present_future	78	1	Efferent motor + afferent motor	Nonfluent	NA	31	F	NA	NA	35	Left	Russian	TART	past	13	40	cor
6	2013	Dragoy & Bastiaanse	Dragoy & Bastiaanse, 2013	Group study	past_present_future	78	1	Efferent motor + afferent motor	Nonfluent	NA	31	F	NA	NA	35	Left	Russian	TART	past	13	40	cor
6	2013	Dragoy & Bastiaanse	Dragoy & Bastiaanse, 2013	Group study	past_present_future	78	1	Efferent motor + afferent motor	Nonfluent	NA	31	F	NA	NA	35	Left	Russian	TART	past	13	40	cor
6	2013	Dragoy & Bastiaanse	Dragoy & Bastiaanse, 2013	Group study	past_present_future	78	1	Efferent motor + afferent motor	Nonfluent	NA	31	F	NA	NA	35	Left	Russian	TART	past	13	40	cor
6	2013	Dragoy & Bastiaanse	Dragoy & Bastiaanse, 2013	Group study	past_present_future	78	1	Efferent motor + afferent motor	Nonfluent	NA	31	F	NA	NA	35	Left	Russian	TART	past	13	40	cor
6	2013	Dragoy & Bastiaanse	Dragoy & Bastiaanse, 2013	Group study	past_present_future	78	1	Efferent motor + afferent motor	Nonfluent	NA	31	F	NA	NA	35	Left	Russian	TART	past	13	40	cor
6	2013	Dragoy & Bastiaanse	Dragoy & Bastiaanse, 2013	Group study	past_present_future	78	1	Efferent motor + afferent motor	Nonfluent	NA	31	F	NA	NA	35	Left	Russian	TART	past	13	40	cor
6	2013	Dragoy & Bastiaanse	Dragoy & Bastiaanse, 2013	Group study	past_present_future	78	1	Efferent motor + afferent motor	Nonfluent	NA	31	F	NA	NA	35	Left	Russian	TART	past	13	40	cor
6	2013	Dragoy & Bastiaanse	Dragoy & Bastiaanse, 2013	Group study	past_present_future	78	1	Efferent motor + afferent motor	Nonfluent	NA	31	F	NA	NA	35	Left	Russian	TART	past	13	40	cor
6	2013	Dragoy & Bastiaanse	Dragoy & Bastiaanse, 2013	Group study	past_present_future	79	2	Efferent motor + afferent motor	Nonfluent	NA	32	F	NA	NA	29	Left	Russian	TART	past	9	40	cor
6	2013	Dragoy & Bastiaanse	Dragoy & Bastiaanse, 2013	Group study	past_present_future	79	2	Efferent motor + afferent motor	Nonfluent	NA	32	F	NA	NA	29	Left	Russian	TART	past	9	40	cor
6	2013	Dragoy & Bastiaanse	Dragoy & Bastiaanse, 2013	Group study	past_present_future	79	2	Efferent motor + afferent motor	Nonfluent	NA	32	F	NA	NA	29	Left	Russian	TART	past	9	40	cor
6	2013	Dragoy & Bastiaanse	Dragoy & Bastiaanse, 2013	Group study	past_present_future	79	2	Efferent motor + afferent motor	Nonfluent	NA	32	F	NA	NA	29	Left	Russian	TART	past	9	40	cor
6	2013	Dragoy & Bastiaanse	Dragoy & Bastiaanse, 2013	Group study	past_present_future	79	2	Efferent motor + afferent motor	Nonfluent	NA	32	F	NA	NA	29	Left	Russian	TART	past	9	40	cor
6	2013	Dragoy & Bastiaanse	Dragoy & Bastiaanse, 2013	Group study	past_present_future	79	2	Efferent motor + afferent motor	Nonfluent	NA	32	F	NA	NA	29	Left	Russian	TART	past	9	40	cor
6	2013	Dragoy & Bastiaanse	Dragoy & Bastiaanse, 2013	Group study	past_present_future	79	2	Efferent motor + afferent motor	Nonfluent	NA	32	F	NA	NA	29	Left	Russian	TART	past	9	40	cor
6	2013	Dragoy & Bastiaanse	Dragoy & Bastiaanse, 2013	Group study	past_present_future	79	2	Efferent motor + afferent motor	Nonfluent	NA	32	F	NA	NA	29	Left	Russian	TART	past	9	40	cor
6	2013	Dragoy & Bastiaanse	Dragoy & Bastiaanse, 2013	Group study	past_present_future	79	2	Efferent motor + afferent motor	Nonfluent	NA	32	F	NA	NA	29	Left	Russian	TART	past	9	40	cor
6	2013	Dragoy & Bastiaanse	Dragoy & Bastiaanse, 2013	Group study	past_present_future	79	2	Efferent motor + afferent motor	Nonfluent	NA	32	F	NA	NA	29	Left	Russian	TART	past	9	40	cor
6	2013	Dragoy & Bastiaanse	Dragoy & Bastiaanse, 2013	Group study	past_present_future	79	2	Efferent motor + afferent motor	Nonfluent	NA	32	F	NA	NA	29	Left	Russian	TART	past	9	40	cor
6	2013	Dragoy & Bastiaanse	Dragoy & Bastiaanse, 2013	Group study	past_present_future	79	2	Efferent motor + afferent motor	Nonfluent	NA	32	F	NA	NA	29	Left	Russian	TART	past	9	40	cor
6	2013	Dragoy & Bastiaanse	Dragoy & Bastiaanse, 2013	Group study	past_present_future	79	2	Efferent motor + afferent motor	Nonfluent	NA	32	F	NA	NA	29	Left	Russian	TART	past	9	40	cor
6	2013	Dragoy & Bastiaanse	Dragoy & Bastiaanse, 2013	Group study	past_present_future	79	2	Efferent motor + afferent motor	Nonfluent	NA	32	F	NA	NA	29	Left	Russian	TART	past	9	40	cor
6	2013	Dragoy & Bastiaanse	Dragoy & Bastiaanse, 2013	Group study	past_present_future	79	2	Efferent motor + afferent motor	Nonfluent	NA	32	F	NA	NA	29	Left	Russian	TART	past	9	40	cor
6	2013	Dragoy & Bastiaanse	Dragoy & Bastiaanse, 2013	Group study	past_present_future	79	2	Efferent motor + afferent motor	Nonfluent	NA	32	F	NA	NA	29	Left	Russian	TART	past	9	40	cor
6	2013	Dragoy & Bastiaanse	Dragoy & Bastiaanse, 2013	Group study	past_present_future	79	2	Efferent motor + afferent motor	Nonfluent	NA	32	F	NA	NA	29	Left	Russian	TART	past	9	40	cor
6	2013	Dragoy & Bastiaanse	Dragoy & Bastiaanse, 2013	Group study	past_present_future	79	2	Efferent motor + afferent motor	Nonfluent	NA	32	F	NA	NA	29	Left	Russian	TART	past	9	40	cor
6	2013	Dragoy & Bastiaanse	Dragoy & Bastiaanse, 2013	Group study	past_present_future	79	2	Efferent motor + afferent motor	Nonfluent	NA	32	F	NA	NA	29	Left	Russian	TART	past	9	40	cor
6	2013	Dragoy & Bastiaanse	Dragoy & Bastiaanse, 2013	Group study	past_present_future	79	2	Efferent motor + afferent motor	Nonfluent	NA	32	F	NA	NA	29	Left	Russian	TART	past	9	40	cor
6	2013	Dragoy & Bastiaanse	Dragoy & Bastiaanse, 2013	Group study	past_present_future	79	2	Efferent motor + afferent motor	Nonfluent	NA	32	F	NA	NA	29	Left	Russian	TART	past	9	40	cor
6	2013	Dragoy & Bastiaanse	Dragoy & Bastiaanse, 2013	Group study	past_present_future	79	2	Efferent motor + afferent motor	Nonfluent	NA	32	F	NA	NA	29	Left	Russian	TART	past	9	40	cor
6	2013	Dragoy & Bastiaanse	Dragoy & Bastiaanse, 2013	Group study	past_present_future	79	2	Efferent motor + afferent motor	Nonfluent	NA	32	F	NA	NA	29	Left	Russian	TART	past	9	40	cor
6	2013	Dragoy & Bastiaanse	Dragoy & Bastiaanse, 2013	Group study	past_present_future	79	2	Efferent motor + afferent motor	Nonfluent	NA	32	F	NA	NA	29	Left	Russian	TART	past	9	40	cor
6	2013	Dragoy & Bastiaanse	Dragoy & Bastiaanse, 2013	Group study	past_present_future	79	2	Efferent motor + afferent motor	Nonfluent	NA	32	F	NA	NA	29	Left	Russian	TART	past	9	40	cor
6	2013	Dragoy & Bastiaanse	Dragoy & Bastiaanse, 2013	Group study	past_present_future	79	2	Efferent motor + afferent motor	Nonfluent	NA	32	F	NA	NA	29	Left	Russian	TART	past	9	40	cor
6	2013	Dragoy & Bastiaanse	Dragoy & Bastiaanse, 2013	Group study	past_present_future	79	2	Efferent motor + afferent motor	Nonfluent	NA	32	F	NA	NA	29	Left	Russian	TART	past	9	40	cor
6	2013	Dragoy & Bastiaanse	Dragoy & Bastiaanse, 2013	Group study	past_present_future	79	2	Efferent motor + afferent motor	Nonfluent	NA	32	F	NA	NA	29	Left	Russian	TART	past	9	40	cor
6	2013	Dragoy & Bastiaanse	Dragoy & Bastiaanse, 2013	Group study	past_present_future	79	2	Efferent motor + afferent motor	Nonfluent	NA	32	F	NA	NA	29	Left	Russian	TART	past	9	40	cor
6	2013	Dragoy & Bastiaanse	Dragoy & Bastiaanse, 2013	Group study	past_present_future	79	2	Efferent motor + afferent motor	Nonfluent	NA	32	F	NA	NA	29	Left	Russian	TART	past	9	40	cor
6	2013	Dragoy & Bastiaanse	Dragoy & Bastiaanse, 2013	Group study	past_present_future	79	2	Efferent motor + afferent motor	Nonfluent	NA	32	F	NA	NA	29	Left	Russian	TART	past	9	40	cor
6	2013	Dragoy & Bastiaanse	Dragoy & Bastiaanse, 2013	Group study	past_present_future	80	3	Dynamic + efferent motor + afferent motor	Nonfluent	NA	33	F	NA	NA	20	Left	Russian	TART	past	20	40	cor
6	2013	Dragoy & Bastiaanse	Dragoy & Bastiaanse, 2013	Group study	past_present_future	80	3	Dynamic + efferent motor + afferent motor	Nonfluent	NA	33	F	NA	NA	20	Left	Russian	TART	past	20	40	cor
6	2013	Dragoy & Bastiaanse	Dragoy & Bastiaanse, 2013	Group study	past_present_future	80	3	Dynamic + efferent motor + afferent motor	Nonfluent	NA	33	F	NA	NA	20	Left	Russian	TART	past	20	40	cor
6	2013	Dragoy & Bastiaanse	Dragoy & Bastiaanse, 2013	Group study	past_present_future	80	3	Dynamic + efferent motor + afferent motor	Nonfluent	NA	33	F	NA	NA	20	Left	Russian	TART	past	20	40	cor
6	2013	Dragoy & Bastiaanse	Dragoy & Bastiaanse, 2013	Group study	past_present_future	80	3	Dynamic + efferent motor + afferent motor	Nonfluent	NA	33	F	NA	NA	20	Left	Russian	TART	past	20	40	cor
6	2013	Dragoy & Bastiaanse	Dragoy & Bastiaanse, 2013	Group study	past_present_future	80	3	Dynamic + efferent motor + afferent motor	Nonfluent	NA	33	F	NA	NA	20	Left	Russian	TART	past	20	40	cor
6	2013	Dragoy & Bastiaanse	Dragoy & Bastiaanse, 2013	Group study	past_present_future	80	3	Dynamic + efferent motor + afferent motor	Nonfluent	NA	33	F	NA	NA	20	Left	Russian	TART	past	20	40	cor
6	2013	Dragoy & Bastiaanse	Dragoy & Bastiaanse, 2013	Group study	past_present_future	80	3	Dynamic + efferent motor + afferent motor	Nonfluent	NA	33	F	NA	NA	20	Left	Russian	TART	past	20	40	cor
6	2013	Dragoy & Bastiaanse	Dragoy & Bastiaanse, 2013	Group study	past_present_future	80	3	Dynamic + efferent motor + afferent motor	Nonfluent	NA	33	F	NA	NA	20	Left	Russian	TART	past	20	40	cor
6	2013	Dragoy & Bastiaanse	Dragoy & Bastiaanse, 2013	Group study	past_present_future	80	3	Dynamic + efferent motor + afferent motor	Nonfluent	NA	33	F	NA	NA	20	Left	Russian	TART	past	20	40	cor
6	2013	Dragoy & Bastiaanse	Dragoy & Bastiaanse, 2013	Group study	past_present_future	80	3	Dynamic + efferent motor + afferent motor	Nonfluent	NA	33	F	NA	NA	20	Left	Russian	TART	past	20	40	cor
6	2013	Dragoy & Bastiaanse	Dragoy & Bastiaanse, 2013	Group study	past_present_future	80	3	Dynamic + efferent motor + afferent motor	Nonfluent	NA	33	F	NA	NA	20	Left	Russian	TART	past	20	40	cor
6	2013	Dragoy & Bastiaanse	Dragoy & Bastiaanse, 2013	Group study	past_present_future	80	3	Dynamic + efferent motor + afferent motor	Nonfluent	NA	33	F	NA	NA	20	Left	Russian	TART	past	20	40	cor
6	2013	Dragoy & Bastiaanse	Dragoy & Bastiaanse, 2013	Group study	past_present_future	80	3	Dynamic + efferent motor + afferent motor	Nonfluent	NA	33	F	NA	NA	20	Left	Russian	TART	past	20	40	cor
6	2013	Dragoy & Bastiaanse	Dragoy & Bastiaanse, 2013	Group study	past_present_future	80	3	Dynamic + efferent motor + afferent motor	Nonfluent	NA	33	F	NA	NA	20	Left	Russian	TART	past	20	40	cor
6	2013	Dragoy & Bastiaanse	Dragoy & Bastiaanse, 2013	Group study	past_present_future	80	3	Dynamic + efferent motor + afferent motor	Nonfluent	NA	33	F	NA	NA	20	Left	Russian	TART	past	20	40	cor
6	2013	Dragoy & Bastiaanse	Dragoy & Bastiaanse, 2013	Group study	past_present_future	80	3	Dynamic + efferent motor + afferent motor	Nonfluent	NA	33	F	NA	NA	20	Left	Russian	TART	past	20	40	cor
6	2013	Dragoy & Bastiaanse	Dragoy & Bastiaanse, 2013	Group study	past_present_future	80	3	Dynamic + efferent motor + afferent motor	Nonfluent	NA	33	F	NA	NA	20	Left	Russian	TART	past	20	40	cor
6	2013	Dragoy & Bastiaanse	Dragoy & Bastiaanse, 2013	Group study	past_present_future	80	3	Dynamic + efferent motor + afferent motor	Nonfluent	NA	33	F	NA	NA	20	Left	Russian	TART	past	20	40	cor
6	2013	Dragoy & Bastiaanse	Dragoy & Bastiaanse, 2013	Group study	past_present_future	80	3	Dynamic + efferent motor + afferent motor	Nonfluent	NA	33	F	NA	NA	20	Left	Russian	TART	past	20	40	cor
6	2013	Dragoy & Bastiaanse	Dragoy & Bastiaanse, 2013	Group study	past_present_future	81	4	Dynamic + efferent motor	Nonfluent	NA	35	M	NA	NA	70	Left	Russian	TART	past	17	40	cor
6	2013	Dragoy & Bastiaanse	Dragoy & Bastiaanse, 2013	Group study	past_present_future	81	4	Dynamic + efferent motor	Nonfluent	NA	35	M	NA	NA	70	Left	Russian	TART	past	17	40	cor
6	2013	Dragoy & Bastiaanse	Dragoy & Bastiaanse, 2013	Group study	past_present_future	81	4	Dynamic + efferent motor	Nonfluent	NA	35	M	NA	NA	70	Left	Russian	TART	past	17	40	cor
6	2013	Dragoy & Bastiaanse	Dragoy & Bastiaanse, 2013	Group study	past_present_future	81	4	Dynamic + efferent motor	Nonfluent	NA	35	M	NA	NA	70	Left	Russian	TART	past	17	40	cor
6	2013	Dragoy & Bastiaanse	Dragoy & Bastiaanse, 2013	Group study	past_present_future	81	4	Dynamic + efferent motor	Nonfluent	NA	35	M	NA	NA	70	Left	Russian	TART	past	17	40	cor
6	2013	Dragoy & Bastiaanse	Dragoy & Bastiaanse, 2013	Group study	past_present_future	81	4	Dynamic + efferent motor	Nonfluent	NA	35	M	NA	NA	70	Left	Russian	TART	past	17	40	cor
6	2013	Dragoy & Bastiaanse	Dragoy & Bastiaanse, 2013	Group study	past_present_future	81	4	Dynamic + efferent motor	Nonfluent	NA	35	M	NA	NA	70	Left	Russian	TART	past	17	40	cor
6	2013	Dragoy & Bastiaanse	Dragoy & Bastiaanse, 2013	Group study	past_present_future	81	4	Dynamic + efferent motor	Nonfluent	NA	35	M	NA	NA	70	Left	Russian	TART	past	17	40	cor
6	2013	Dragoy & Bastiaanse	Dragoy & Bastiaanse, 2013	Group study	past_present_future	81	4	Dynamic + efferent motor	Nonfluent	NA	35	M	NA	NA	70	Left	Russian	TART	past	17	40	cor
6	2013	Dragoy & Bastiaanse	Dragoy & Bastiaanse, 2013	Group study	past_present_future	81	4	Dynamic + efferent motor	Nonfluent	NA	35	M	NA	NA	70	Left	Russian	TART	past	17	40	cor
6	2013	Dragoy & Bastiaanse	Dragoy & Bastiaanse, 2013	Group study	past_present_future	81	4	Dynamic + efferent motor	Nonfluent	NA	35	M	NA	NA	70	Left	Russian	TART	past	17	40	cor
6	2013	Dragoy & Bastiaanse	Dragoy & Bastiaanse, 2013	Group study	past_present_future	81	4	Dynamic + efferent motor	Nonfluent	NA	35	M	NA	NA	70	Left	Russian	TART	past	17	40	cor
6	2013	Dragoy & Bastiaanse	Dragoy & Bastiaanse, 2013	Group study	past_present_future	81	4	Dynamic + efferent motor	Nonfluent	NA	35	M	NA	NA	70	Left	Russian	TART	past	17	40	cor
6	2013	Dragoy & Bastiaanse	Dragoy & Bastiaanse, 2013	Group study	past_present_future	81	4	Dynamic + efferent motor	Nonfluent	NA	35	M	NA	NA	70	Left	Russian	TART	past	17	40	cor
6	2013	Dragoy & Bastiaanse	Dragoy & Bastiaanse, 2013	Group study	past_present_future	81	4	Dynamic + efferent motor	Nonfluent	NA	35	M	NA	NA	70	Left	Russian	TART	past	17	40	cor
6	2013	Dragoy & Bastiaanse	Dragoy & Bastiaanse, 2013	Group study	past_present_future	81	4	Dynamic + efferent motor	Nonfluent	NA	35	M	NA	NA	70	Left	Russian	TART	past	17	40	cor
6	2013	Dragoy & Bastiaanse	Dragoy & Bastiaanse, 2013	Group study	past_present_future	81	4	Dynamic + efferent motor	Nonfluent	NA	35	M	NA	NA	70	Left	Russian	TART	past	17	40	cor
6	2013	Dragoy & Bastiaanse	Dragoy & Bastiaanse, 2013	Group study	past_present_future	81	4	Dynamic + efferent motor	Nonfluent	NA	35	M	NA	NA	70	Left	Russian	TART	past	17	40	cor
6	2013	Dragoy & Bastiaanse	Dragoy & Bastiaanse, 2013	Group study	past_present_future	81	4	Dynamic + efferent motor	Nonfluent	NA	35	M	NA	NA	70	Left	Russian	TART	past	17	40	cor
6	2013	Dragoy & Bastiaanse	Dragoy & Bastiaanse, 2013	Group study	past_present_future	81	4	Dynamic + efferent motor	Nonfluent	NA	35	M	NA	NA	70	Left	Russian	TART	past	17	40	cor
6	2013	Dragoy & Bastiaanse	Dragoy & Bastiaanse, 2013	Group study	past_present_future	81	4	Dynamic + efferent motor	Nonfluent	NA	35	M	NA	NA	70	Left	Russian	TART	past	17	40	cor
6	2013	Dragoy & Bastiaanse	Dragoy & Bastiaanse, 2013	Group study	past_present_future	81	4	Dynamic + efferent motor	Nonfluent	NA	35	M	NA	NA	70	Left	Russian	TART	past	17	40	cor
6	2013	Dragoy & Bastiaanse	Dragoy & Bastiaanse, 2013	Group study	past_present_future	81	4	Dynamic + efferent motor	Nonfluent	NA	35	M	NA	NA	70	Left	Russian	TART	past	17	40	cor
6	2013	Dragoy & Bastiaanse	Dragoy & Bastiaanse, 2013	Group study	past_present_future	82	5	Efferent motor + afferent motor	Nonfluent	NA	36	F	NA	NA	29	Left	Russian	TART	past	21	40	cor
6	2013	Dragoy & Bastiaanse	Dragoy & Bastiaanse, 2013	Group study	past_present_future	82	5	Efferent motor + afferent motor	Nonfluent	NA	36	F	NA	NA	29	Left	Russian	TART	past	21	40	cor
6	2013	Dragoy & Bastiaanse	Dragoy & Bastiaanse, 2013	Group study	past_present_future	82	5	Efferent motor + afferent motor	Nonfluent	NA	36	F	NA	NA	29	Left	Russian	TART	past	21	40	cor
6	2013	Dragoy & Bastiaanse	Dragoy & Bastiaanse, 2013	Group study	past_present_future	82	5	Efferent motor + afferent motor	Nonfluent	NA	36	F	NA	NA	29	Left	Russian	TART	past	21	40	cor
6	2013	Dragoy & Bastiaanse	Dragoy & Bastiaanse, 2013	Group study	past_present_future	82	5	Efferent motor + afferent motor	Nonfluent	NA	36	F	NA	NA	29	Left	Russian	TART	past	21	40	cor
6	2013	Dragoy & Bastiaanse	Dragoy & Bastiaanse, 2013	Group study	past_present_future	82	5	Efferent motor + afferent motor	Nonfluent	NA	36	F	NA	NA	29	Left	Russian	TART	past	21	40	cor
6	2013	Dragoy & Bastiaanse	Dragoy & Bastiaanse, 2013	Group study	past_present_future	82	5	Efferent motor + afferent motor	Nonfluent	NA	36	F	NA	NA	29	Left	Russian	TART	past	21	40	cor
6	2013	Dragoy & Bastiaanse	Dragoy & Bastiaanse, 2013	Group study	past_present_future	82	5	Efferent motor + afferent motor	Nonfluent	NA	36	F	NA	NA	29	Left	Russian	TART	past	21	40	cor
6	2013	Dragoy & Bastiaanse	Dragoy & Bastiaanse, 2013	Group study	past_present_future	82	5	Efferent motor + afferent motor	Nonfluent	NA	36	F	NA	NA	29	Left	Russian	TART	past	21	40	cor
6	2013	Dragoy & Bastiaanse	Dragoy & Bastiaanse, 2013	Group study	past_present_future	82	5	Efferent motor + afferent motor	Nonfluent	NA	36	F	NA	NA	29	Left	Russian	TART	past	21	40	cor
6	2013	Dragoy & Bastiaanse	Dragoy & Bastiaanse, 2013	Group study	past_present_future	82	5	Efferent motor + afferent motor	Nonfluent	NA	36	F	NA	NA	29	Left	Russian	TART	past	21	40	cor
6	2013	Dragoy & Bastiaanse	Dragoy & Bastiaanse, 2013	Group study	past_present_future	82	5	Efferent motor + afferent motor	Nonfluent	NA	36	F	NA	NA	29	Left	Russian	TART	past	21	40	cor
6	2013	Dragoy & Bastiaanse	Dragoy & Bastiaanse, 2013	Group study	past_present_future	82	5	Efferent motor + afferent motor	Nonfluent	NA	36	F	NA	NA	29	Left	Russian	TART	past	21	40	cor
6	2013	Dragoy & Bastiaanse	Dragoy & Bastiaanse, 2013	Group study	past_present_future	82	5	Efferent motor + afferent motor	Nonfluent	NA	36	F	NA	NA	29	Left	Russian	TART	past	21	40	cor
6	2013	Dragoy & Bastiaanse	Dragoy & Bastiaanse, 2013	Group study	past_present_future	82	5	Efferent motor + afferent motor	Nonfluent	NA	36	F	NA	NA	29	Left	Russian	TART	past	21	40	cor
6	2013	Dragoy & Bastiaanse	Dragoy & Bastiaanse, 2013	Group study	past_present_future	82	5	Efferent motor + afferent motor	Nonfluent	NA	36	F	NA	NA	29	Left	Russian	TART	past	21	40	cor
6	2013	Dragoy & Bastiaanse	Dragoy & Bastiaanse, 2013	Group study	past_present_future	82	5	Efferent motor + afferent motor	Nonfluent	NA	36	F	NA	NA	29	Left	Russian	TART	past	21	40	cor
6	2013	Dragoy & Bastiaanse	Dragoy & Bastiaanse, 2013	Group study	past_present_future	82	5	Efferent motor + afferent motor	Nonfluent	NA	36	F	NA	NA	29	Left	Russian	TART	past	21	40	cor
6	2013	Dragoy & Bastiaanse	Dragoy & Bastiaanse, 2013	Group study	past_present_future	82	5	Efferent motor + afferent motor	Nonfluent	NA	36	F	NA	NA	29	Left	Russian	TART	past	21	40	cor
6	2013	Dragoy & Bastiaanse	Dragoy & Bastiaanse, 2013	Group study	past_present_future	83	6	Efferent motor + afferent motor	Nonfluent	NA	46	M	NA	NA	16	Left	Russian	TART	past	20	40	cor
6	2013	Dragoy & Bastiaanse	Dragoy & Bastiaanse, 2013	Group study	past_present_future	83	6	Efferent motor + afferent motor	Nonfluent	NA	46	M	NA	NA	16	Left	Russian	TART	past	20	40	cor
6	2013	Dragoy & Bastiaanse	Dragoy & Bastiaanse, 2013	Group study	past_present_future	83	6	Efferent motor + afferent motor	Nonfluent	NA	46	M	NA	NA	16	Left	Russian	TART	past	20	40	cor
6	2013	Dragoy & Bastiaanse	Dragoy & Bastiaanse, 2013	Group study	past_present_future	83	6	Efferent motor + afferent motor	Nonfluent	NA	46	M	NA	NA	16	Left	Russian	TART	past	20	40	cor
6	2013	Dragoy & Bastiaanse	Dragoy & Bastiaanse, 2013	Group study	past_present_future	83	6	Efferent motor + afferent motor	Nonfluent	NA	46	M	NA	NA	16	Left	Russian	TART	past	20	40	cor
6	2013	Dragoy & Bastiaanse	Dragoy & Bastiaanse, 2013	Group study	past_present_future	83	6	Efferent motor + afferent motor	Nonfluent	NA	46	M	NA	NA	16	Left	Russian	TART	past	20	40	cor
6	2013	Dragoy & Bastiaanse	Dragoy & Bastiaanse, 2013	Group study	past_present_future	83	6	Efferent motor + afferent motor	Nonfluent	NA	46	M	NA	NA	16	Left	Russian	TART	past	20	40	cor
6	2013	Dragoy & Bastiaanse	Dragoy & Bastiaanse, 2013	Group study	past_present_future	83	6	Efferent motor + afferent motor	Nonfluent	NA	46	M	NA	NA	16	Left	Russian	TART	past	20	40	cor
6	2013	Dragoy & Bastiaanse	Dragoy & Bastiaanse, 2013	Group study	past_present_future	83	6	Efferent motor + afferent motor	Nonfluent	NA	46	M	NA	NA	16	Left	Russian	TART	past	20	40	cor
6	2013	Dragoy & Bastiaanse	Dragoy & Bastiaanse, 2013	Group study	past_present_future	83	6	Efferent motor + afferent motor	Nonfluent	NA	46	M	NA	NA	16	Left	Russian	TART	past	20	40	cor
6	2013	Dragoy & Bastiaanse	Dragoy & Bastiaanse, 2013	Group study	past_present_future	83	6	Efferent motor + afferent motor	Nonfluent	NA	46	M	NA	NA	16	Left	Russian	TART	past	20	40	cor
6	2013	Dragoy & Bastiaanse	Dragoy & Bastiaanse, 2013	Group study	past_present_future	83	6	Efferent motor + afferent motor	Nonfluent	NA	46	M	NA	NA	16	Left	Russian	TART	past	20	40	cor
6	2013	Dragoy & Bastiaanse	Dragoy & Bastiaanse, 2013	Group study	past_present_future	83	6	Efferent motor + afferent motor	Nonfluent	NA	46	M	NA	NA	16	Left	Russian	TART	past	20	40	cor
6	2013	Dragoy & Bastiaanse	Dragoy & Bastiaanse, 2013	Group study	past_present_future	83	6	Efferent motor + afferent motor	Nonfluent	NA	46	M	NA	NA	16	Left	Russian	TART	past	20	40	cor
6	2013	Dragoy & Bastiaanse	Dragoy & Bastiaanse, 2013	Group study	past_present_future	83	6	Efferent motor + afferent motor	Nonfluent	NA	46	M	NA	NA	16	Left	Russian	TART	past	20	40	cor
6	2013	Dragoy & Bastiaanse	Dragoy & Bastiaanse, 2013	Group study	past_present_future	83	6	Efferent motor + afferent motor	Nonfluent	NA	46	M	NA	NA	16	Left	Russian	TART	past	20	40	cor
6	2013	Dragoy & Bastiaanse	Dragoy & Bastiaanse, 2013	Group study	past_present_future	83	6	Efferent motor + afferent motor	Nonfluent	NA	46	M	NA	NA	16	Left	Russian	TART	past	20	40	cor
6	2013	Dragoy & Bastiaanse	Dragoy & Bastiaanse, 2013	Group study	past_present_future	83	6	Efferent motor + afferent motor	Nonfluent	NA	46	M	NA	NA	16	Left	Russian	TART	past	20	40	cor
6	2013	Dragoy & Bastiaanse	Dragoy & Bastiaanse, 2013	Group study	past_present_future	83	6	Efferent motor + afferent motor	Nonfluent	NA	46	M	NA	NA	16	Left	Russian	TART	past	20	40	cor
6	2013	Dragoy & Bastiaanse	Dragoy & Bastiaanse, 2013	Group study	past_present_future	83	6	Efferent motor + afferent motor	Nonfluent	NA	46	M	NA	NA	16	Left	Russian	TART	past	20	40	cor
6	2013	Dragoy & Bastiaanse	Dragoy & Bastiaanse, 2013	Group study	past_present_future	84	7	Efferent motor	Nonfluent	NA	68	M	NA	NA	29	Left	Russian	TART	past	20	40	cor
6	2013	Dragoy & Bastiaanse	Dragoy & Bastiaanse, 2013	Group study	past_present_future	84	7	Efferent motor	Nonfluent	NA	68	M	NA	NA	29	Left	Russian	TART	past	20	40	cor
6	2013	Dragoy & Bastiaanse	Dragoy & Bastiaanse, 2013	Group study	past_present_future	84	7	Efferent motor	Nonfluent	NA	68	M	NA	NA	29	Left	Russian	TART	past	20	40	cor
6	2013	Dragoy & Bastiaanse	Dragoy & Bastiaanse, 2013	Group study	past_present_future	84	7	Efferent motor	Nonfluent	NA	68	M	NA	NA	29	Left	Russian	TART	past	20	40	cor
6	2013	Dragoy & Bastiaanse	Dragoy & Bastiaanse, 2013	Group study	past_present_future	84	7	Efferent motor	Nonfluent	NA	68	M	NA	NA	29	Left	Russian	TART	past	20	40	cor
6	2013	Dragoy & Bastiaanse	Dragoy & Bastiaanse, 2013	Group study	past_present_future	84	7	Efferent motor	Nonfluent	NA	68	M	NA	NA	29	Left	Russian	TART	past	20	40	cor
6	2013	Dragoy & Bastiaanse	Dragoy & Bastiaanse, 2013	Group study	past_present_future	84	7	Efferent motor	Nonfluent	NA	68	M	NA	NA	29	Left	Russian	TART	past	20	40	cor
6	2013	Dragoy & Bastiaanse	Dragoy & Bastiaanse, 2013	Group study	past_present_future	84	7	Efferent motor	Nonfluent	NA	68	M	NA	NA	29	Left	Russian	TART	past	20	40	cor
6	2013	Dragoy & Bastiaanse	Dragoy & Bastiaanse, 2013	Group study	past_present_future	84	7	Efferent motor	Nonfluent	NA	68	M	NA	NA	29	Left	Russian	TART	past	20	40	cor
6	2013	Dragoy & Bastiaanse	Dragoy & Bastiaanse, 2013	Group study	past_present_future	84	7	Efferent motor	Nonfluent	NA	68	M	NA	NA	29	Left	Russian	TART	past	20	40	cor
6	2013	Dragoy & Bastiaanse	Dragoy & Bastiaanse, 2013	Group study	past_present_future	84	7	Efferent motor	Nonfluent	NA	68	M	NA	NA	29	Left	Russian	TART	past	20	40	cor
6	2013	Dragoy & Bastiaanse	Dragoy & Bastiaanse, 2013	Group study	past_present_future	84	7	Efferent motor	Nonfluent	NA	68	M	NA	NA	29	Left	Russian	TART	past	20	40	cor
6	2013	Dragoy & Bastiaanse	Dragoy & Bastiaanse, 2013	Group study	past_present_future	84	7	Efferent motor	Nonfluent	NA	68	M	NA	NA	29	Left	Russian	TART	past	20	40	cor
6	2013	Dragoy & Bastiaanse	Dragoy & Bastiaanse, 2013	Group study	past_present_future	84	7	Efferent motor	Nonfluent	NA	68	M	NA	NA	29	Left	Russian	TART	past	20	40	cor
6	2013	Dragoy & Bastiaanse	Dragoy & Bastiaanse, 2013	Group study	past_present_future	84	7	Efferent motor	Nonfluent	NA	68	M	NA	NA	29	Left	Russian	TART	past	20	40	cor
6	2013	Dragoy & Bastiaanse	Dragoy & Bastiaanse, 2013	Group study	past_present_future	84	7	Efferent motor	Nonfluent	NA	68	M	NA	NA	29	Left	Russian	TART	past	20	40	cor
6	2013	Dragoy & Bastiaanse	Dragoy & Bastiaanse, 2013	Group study	past_present_future	84	7	Efferent motor	Nonfluent	NA	68	M	NA	NA	29	Left	Russian	TART	past	20	40	cor
6	2013	Dragoy & Bastiaanse	Dragoy & Bastiaanse, 2013	Group study	past_present_future	84	7	Efferent motor	Nonfluent	NA	68	M	NA	NA	29	Left	Russian	TART	past	20	40	cor
6	2013	Dragoy & Bastiaanse	Dragoy & Bastiaanse, 2013	Group study	past_present_future	84	7	Efferent motor	Nonfluent	NA	68	M	NA	NA	29	Left	Russian	TART	past	20	40	cor
6	2013	Dragoy & Bastiaanse	Dragoy & Bastiaanse, 2013	Group study	past_present_future	84	7	Efferent motor	Nonfluent	NA	68	M	NA	NA	29	Left	Russian	TART	past	20	40	cor
6	2013	Dragoy & Bastiaanse	Dragoy & Bastiaanse, 2013	Group study	past_present_future	85	8	Sensory + conduction	Fluent	NA	42	M	NA	NA	8	Left	Russian	TART	past	18	40	cor
6	2013	Dragoy & Bastiaanse	Dragoy & Bastiaanse, 2013	Group study	past_present_future	85	8	Sensory + conduction	Fluent	NA	42	M	NA	NA	8	Left	Russian	TART	past	18	40	cor
6	2013	Dragoy & Bastiaanse	Dragoy & Bastiaanse, 2013	Group study	past_present_future	85	8	Sensory + conduction	Fluent	NA	42	M	NA	NA	8	Left	Russian	TART	past	18	40	cor
6	2013	Dragoy & Bastiaanse	Dragoy & Bastiaanse, 2013	Group study	past_present_future	85	8	Sensory + conduction	Fluent	NA	42	M	NA	NA	8	Left	Russian	TART	past	18	40	cor
6	2013	Dragoy & Bastiaanse	Dragoy & Bastiaanse, 2013	Group study	past_present_future	85	8	Sensory + conduction	Fluent	NA	42	M	NA	NA	8	Left	Russian	TART	past	18	40	cor
6	2013	Dragoy & Bastiaanse	Dragoy & Bastiaanse, 2013	Group study	past_present_future	85	8	Sensory + conduction	Fluent	NA	42	M	NA	NA	8	Left	Russian	TART	past	18	40	cor
6	2013	Dragoy & Bastiaanse	Dragoy & Bastiaanse, 2013	Group study	past_present_future	85	8	Sensory + conduction	Fluent	NA	42	M	NA	NA	8	Left	Russian	TART	past	18	40	cor
6	2013	Dragoy & Bastiaanse	Dragoy & Bastiaanse, 2013	Group study	past_present_future	85	8	Sensory + conduction	Fluent	NA	42	M	NA	NA	8	Left	Russian	TART	past	18	40	cor
6	2013	Dragoy & Bastiaanse	Dragoy & Bastiaanse, 2013	Group study	past_present_future	85	8	Sensory + conduction	Fluent	NA	42	M	NA	NA	8	Left	Russian	TART	past	18	40	cor
6	2013	Dragoy & Bastiaanse	Dragoy & Bastiaanse, 2013	Group study	past_present_future	85	8	Sensory + conduction	Fluent	NA	42	M	NA	NA	8	Left	Russian	TART	past	18	40	cor
6	2013	Dragoy & Bastiaanse	Dragoy & Bastiaanse, 2013	Group study	past_present_future	85	8	Sensory + conduction	Fluent	NA	42	M	NA	NA	8	Left	Russian	TART	past	18	40	cor
6	2013	Dragoy & Bastiaanse	Dragoy & Bastiaanse, 2013	Group study	past_present_future	85	8	Sensory + conduction	Fluent	NA	42	M	NA	NA	8	Left	Russian	TART	past	18	40	cor
6	2013	Dragoy & Bastiaanse	Dragoy & Bastiaanse, 2013	Group study	past_present_future	85	8	Sensory + conduction	Fluent	NA	42	M	NA	NA	8	Left	Russian	TART	past	18	40	cor
6	2013	Dragoy & Bastiaanse	Dragoy & Bastiaanse, 2013	Group study	past_present_future	85	8	Sensory + conduction	Fluent	NA	42	M	NA	NA	8	Left	Russian	TART	past	18	40	cor
6	2013	Dragoy & Bastiaanse	Dragoy & Bastiaanse, 2013	Group study	past_present_future	85	8	Sensory + conduction	Fluent	NA	42	M	NA	NA	8	Left	Russian	TART	past	18	40	cor
6	2013	Dragoy & Bastiaanse	Dragoy & Bastiaanse, 2013	Group study	past_present_future	85	8	Sensory + conduction	Fluent	NA	42	M	NA	NA	8	Left	Russian	TART	past	18	40	cor
6	2013	Dragoy & Bastiaanse	Dragoy & Bastiaanse, 2013	Group study	past_present_future	85	8	Sensory + conduction	Fluent	NA	42	M	NA	NA	8	Left	Russian	TART	past	18	40	cor
6	2013	Dragoy & Bastiaanse	Dragoy & Bastiaanse, 2013	Group study	past_present_future	85	8	Sensory + conduction	Fluent	NA	42	M	NA	NA	8	Left	Russian	TART	past	18	40	cor
6	2013	Dragoy & Bastiaanse	Dragoy & Bastiaanse, 2013	Group study	past_present_future	85	8	Sensory + conduction	Fluent	NA	42	M	NA	NA	8	Left	Russian	TART	past	18	40	cor
6	2013	Dragoy & Bastiaanse	Dragoy & Bastiaanse, 2013	Group study	past_present_future	85	8	Sensory + conduction	Fluent	NA	42	M	NA	NA	8	Left	Russian	TART	past	18	40	cor
6	2013	Dragoy & Bastiaanse	Dragoy & Bastiaanse, 2013	Group study	past_present_future	85	8	Sensory + conduction	Fluent	NA	42	M	NA	NA	8	Left	Russian	TART	past	18	40	cor
6	2013	Dragoy & Bastiaanse	Dragoy & Bastiaanse, 2013	Group study	past_present_future	85	8	Sensory + conduction	Fluent	NA	42	M	NA	NA	8	Left	Russian	TART	past	18	40	cor
6	2013	Dragoy & Bastiaanse	Dragoy & Bastiaanse, 2013	Group study	past_present_future	86	9	Sensory + acoustic-mnestic	Fluent	NA	52	M	NA	NA	17	Left	Russian	TART	past	13	40	cor
6	2013	Dragoy & Bastiaanse	Dragoy & Bastiaanse, 2013	Group study	past_present_future	86	9	Sensory + acoustic-mnestic	Fluent	NA	52	M	NA	NA	17	Left	Russian	TART	past	13	40	cor
6	2013	Dragoy & Bastiaanse	Dragoy & Bastiaanse, 2013	Group study	past_present_future	86	9	Sensory + acoustic-mnestic	Fluent	NA	52	M	NA	NA	17	Left	Russian	TART	past	13	40	cor
6	2013	Dragoy & Bastiaanse	Dragoy & Bastiaanse, 2013	Group study	past_present_future	86	9	Sensory + acoustic-mnestic	Fluent	NA	52	M	NA	NA	17	Left	Russian	TART	past	13	40	cor
6	2013	Dragoy & Bastiaanse	Dragoy & Bastiaanse, 2013	Group study	past_present_future	86	9	Sensory + acoustic-mnestic	Fluent	NA	52	M	NA	NA	17	Left	Russian	TART	past	13	40	cor
6	2013	Dragoy & Bastiaanse	Dragoy & Bastiaanse, 2013	Group study	past_present_future	86	9	Sensory + acoustic-mnestic	Fluent	NA	52	M	NA	NA	17	Left	Russian	TART	past	13	40	cor
6	2013	Dragoy & Bastiaanse	Dragoy & Bastiaanse, 2013	Group study	past_present_future	86	9	Sensory + acoustic-mnestic	Fluent	NA	52	M	NA	NA	17	Left	Russian	TART	past	13	40	cor
6	2013	Dragoy & Bastiaanse	Dragoy & Bastiaanse, 2013	Group study	past_present_future	86	9	Sensory + acoustic-mnestic	Fluent	NA	52	M	NA	NA	17	Left	Russian	TART	past	13	40	cor
6	2013	Dragoy & Bastiaanse	Dragoy & Bastiaanse, 2013	Group study	past_present_future	86	9	Sensory + acoustic-mnestic	Fluent	NA	52	M	NA	NA	17	Left	Russian	TART	past	13	40	cor
6	2013	Dragoy & Bastiaanse	Dragoy & Bastiaanse, 2013	Group study	past_present_future	86	9	Sensory + acoustic-mnestic	Fluent	NA	52	M	NA	NA	17	Left	Russian	TART	past	13	40	cor
6	2013	Dragoy & Bastiaanse	Dragoy & Bastiaanse, 2013	Group study	past_present_future	86	9	Sensory + acoustic-mnestic	Fluent	NA	52	M	NA	NA	17	Left	Russian	TART	past	13	40	cor
6	2013	Dragoy & Bastiaanse	Dragoy & Bastiaanse, 2013	Group study	past_present_future	86	9	Sensory + acoustic-mnestic	Fluent	NA	52	M	NA	NA	17	Left	Russian	TART	past	13	40	cor
6	2013	Dragoy & Bastiaanse	Dragoy & Bastiaanse, 2013	Group study	past_present_future	86	9	Sensory + acoustic-mnestic	Fluent	NA	52	M	NA	NA	17	Left	Russian	TART	past	13	40	cor
6	2013	Dragoy & Bastiaanse	Dragoy & Bastiaanse, 2013	Group study	past_present_future	86	9	Sensory + acoustic-mnestic	Fluent	NA	52	M	NA	NA	17	Left	Russian	TART	past	13	40	cor
6	2013	Dragoy & Bastiaanse	Dragoy & Bastiaanse, 2013	Group study	past_present_future	86	9	Sensory + acoustic-mnestic	Fluent	NA	52	M	NA	NA	17	Left	Russian	TART	past	13	40	cor
6	2013	Dragoy & Bastiaanse	Dragoy & Bastiaanse, 2013	Group study	past_present_future	86	9	Sensory + acoustic-mnestic	Fluent	NA	52	M	NA	NA	17	Left	Russian	TART	past	13	40	cor
6	2013	Dragoy & Bastiaanse	Dragoy & Bastiaanse, 2013	Group study	past_present_future	86	9	Sensory + acoustic-mnestic	Fluent	NA	52	M	NA	NA	17	Left	Russian	TART	past	13	40	cor
6	2013	Dragoy & Bastiaanse	Dragoy & Bastiaanse, 2013	Group study	past_present_future	86	9	Sensory + acoustic-mnestic	Fluent	NA	52	M	NA	NA	17	Left	Russian	TART	past	13	40	cor
6	2013	Dragoy & Bastiaanse	Dragoy & Bastiaanse, 2013	Group study	past_present_future	86	9	Sensory + acoustic-mnestic	Fluent	NA	52	M	NA	NA	17	Left	Russian	TART	past	13	40	cor
6	2013	Dragoy & Bastiaanse	Dragoy & Bastiaanse, 2013	Group study	past_present_future	86	9	Sensory + acoustic-mnestic	Fluent	NA	52	M	NA	NA	17	Left	Russian	TART	past	13	40	cor
6	2013	Dragoy & Bastiaanse	Dragoy & Bastiaanse, 2013	Group study	past_present_future	86	9	Sensory + acoustic-mnestic	Fluent	NA	52	M	NA	NA	17	Left	Russian	TART	past	13	40	cor
6	2013	Dragoy & Bastiaanse	Dragoy & Bastiaanse, 2013	Group study	past_present_future	86	9	Sensory + acoustic-mnestic	Fluent	NA	52	M	NA	NA	17	Left	Russian	TART	past	13	40	cor
6	2013	Dragoy & Bastiaanse	Dragoy & Bastiaanse, 2013	Group study	past_present_future	86	9	Sensory + acoustic-mnestic	Fluent	NA	52	M	NA	NA	17	Left	Russian	TART	past	13	40	cor
6	2013	Dragoy & Bastiaanse	Dragoy & Bastiaanse, 2013	Group study	past_present_future	86	9	Sensory + acoustic-mnestic	Fluent	NA	52	M	NA	NA	17	Left	Russian	TART	past	13	40	cor
6	2013	Dragoy & Bastiaanse	Dragoy & Bastiaanse, 2013	Group study	past_present_future	86	9	Sensory + acoustic-mnestic	Fluent	NA	52	M	NA	NA	17	Left	Russian	TART	past	13	40	cor
6	2013	Dragoy & Bastiaanse	Dragoy & Bastiaanse, 2013	Group study	past_present_future	86	9	Sensory + acoustic-mnestic	Fluent	NA	52	M	NA	NA	17	Left	Russian	TART	past	13	40	cor
6	2013	Dragoy & Bastiaanse	Dragoy & Bastiaanse, 2013	Group study	past_present_future	86	9	Sensory + acoustic-mnestic	Fluent	NA	52	M	NA	NA	17	Left	Russian	TART	past	13	40	cor
6	2013	Dragoy & Bastiaanse	Dragoy & Bastiaanse, 2013	Group study	past_present_future	87	10	Sensory + acoustic-mnestic	Fluent	NA	56	F	NA	NA	6	Left	Russian	TART	past	11	40	cor
6	2013	Dragoy & Bastiaanse	Dragoy & Bastiaanse, 2013	Group study	past_present_future	87	10	Sensory + acoustic-mnestic	Fluent	NA	56	F	NA	NA	6	Left	Russian	TART	past	11	40	cor
6	2013	Dragoy & Bastiaanse	Dragoy & Bastiaanse, 2013	Group study	past_present_future	87	10	Sensory + acoustic-mnestic	Fluent	NA	56	F	NA	NA	6	Left	Russian	TART	past	11	40	cor
6	2013	Dragoy & Bastiaanse	Dragoy & Bastiaanse, 2013	Group study	past_present_future	87	10	Sensory + acoustic-mnestic	Fluent	NA	56	F	NA	NA	6	Left	Russian	TART	past	11	40	cor
6	2013	Dragoy & Bastiaanse	Dragoy & Bastiaanse, 2013	Group study	past_present_future	87	10	Sensory + acoustic-mnestic	Fluent	NA	56	F	NA	NA	6	Left	Russian	TART	past	11	40	cor
6	2013	Dragoy & Bastiaanse	Dragoy & Bastiaanse, 2013	Group study	past_present_future	87	10	Sensory + acoustic-mnestic	Fluent	NA	56	F	NA	NA	6	Left	Russian	TART	past	11	40	cor
6	2013	Dragoy & Bastiaanse	Dragoy & Bastiaanse, 2013	Group study	past_present_future	87	10	Sensory + acoustic-mnestic	Fluent	NA	56	F	NA	NA	6	Left	Russian	TART	past	11	40	cor
6	2013	Dragoy & Bastiaanse	Dragoy & Bastiaanse, 2013	Group study	past_present_future	87	10	Sensory + acoustic-mnestic	Fluent	NA	56	F	NA	NA	6	Left	Russian	TART	past	11	40	cor
6	2013	Dragoy & Bastiaanse	Dragoy & Bastiaanse, 2013	Group study	past_present_future	87	10	Sensory + acoustic-mnestic	Fluent	NA	56	F	NA	NA	6	Left	Russian	TART	past	11	40	cor
6	2013	Dragoy & Bastiaanse	Dragoy & Bastiaanse, 2013	Group study	past_present_future	87	10	Sensory + acoustic-mnestic	Fluent	NA	56	F	NA	NA	6	Left	Russian	TART	past	11	40	cor
6	2013	Dragoy & Bastiaanse	Dragoy & Bastiaanse, 2013	Group study	past_present_future	87	10	Sensory + acoustic-mnestic	Fluent	NA	56	F	NA	NA	6	Left	Russian	TART	past	11	40	cor
6	2013	Dragoy & Bastiaanse	Dragoy & Bastiaanse, 2013	Group study	past_present_future	87	10	Sensory + acoustic-mnestic	Fluent	NA	56	F	NA	NA	6	Left	Russian	TART	past	11	40	cor
6	2013	Dragoy & Bastiaanse	Dragoy & Bastiaanse, 2013	Group study	past_present_future	87	10	Sensory + acoustic-mnestic	Fluent	NA	56	F	NA	NA	6	Left	Russian	TART	past	11	40	cor
6	2013	Dragoy & Bastiaanse	Dragoy & Bastiaanse, 2013	Group study	past_present_future	87	10	Sensory + acoustic-mnestic	Fluent	NA	56	F	NA	NA	6	Left	Russian	TART	past	11	40	cor
6	2013	Dragoy & Bastiaanse	Dragoy & Bastiaanse, 2013	Group study	past_present_future	87	10	Sensory + acoustic-mnestic	Fluent	NA	56	F	NA	NA	6	Left	Russian	TART	past	11	40	cor
6	2013	Dragoy & Bastiaanse	Dragoy & Bastiaanse, 2013	Group study	past_present_future	87	10	Sensory + acoustic-mnestic	Fluent	NA	56	F	NA	NA	6	Left	Russian	TART	past	11	40	cor
6	2013	Dragoy & Bastiaanse	Dragoy & Bastiaanse, 2013	Group study	past_present_future	87	10	Sensory + acoustic-mnestic	Fluent	NA	56	F	NA	NA	6	Left	Russian	TART	past	11	40	cor
6	2013	Dragoy & Bastiaanse	Dragoy & Bastiaanse, 2013	Group study	past_present_future	87	10	Sensory + acoustic-mnestic	Fluent	NA	56	F	NA	NA	6	Left	Russian	TART	past	11	40	cor
6	2013	Dragoy & Bastiaanse	Dragoy & Bastiaanse, 2013	Group study	past_present_future	87	10	Sensory + acoustic-mnestic	Fluent	NA	56	F	NA	NA	6	Left	Russian	TART	past	11	40	cor
6	2013	Dragoy & Bastiaanse	Dragoy & Bastiaanse, 2013	Group study	past_present_future	87	10	Sensory + acoustic-mnestic	Fluent	NA	56	F	NA	NA	6	Left	Russian	TART	past	11	40	cor
6	2013	Dragoy & Bastiaanse	Dragoy & Bastiaanse, 2013	Group study	past_present_future	87	10	Sensory + acoustic-mnestic	Fluent	NA	56	F	NA	NA	6	Left	Russian	TART	past	11	40	cor
6	2013	Dragoy & Bastiaanse	Dragoy & Bastiaanse, 2013	Group study	past_present_future	87	10	Sensory + acoustic-mnestic	Fluent	NA	56	F	NA	NA	6	Left	Russian	TART	past	11	40	cor
6	2013	Dragoy & Bastiaanse	Dragoy & Bastiaanse, 2013	Group study	past_present_future	87	10	Sensory + acoustic-mnestic	Fluent	NA	56	F	NA	NA	6	Left	Russian	TART	past	11	40	cor
6	2013	Dragoy & Bastiaanse	Dragoy & Bastiaanse, 2013	Group study	past_present_future	87	10	Sensory + acoustic-mnestic	Fluent	NA	56	F	NA	NA	6	Left	Russian	TART	past	11	40	cor
6	2013	Dragoy & Bastiaanse	Dragoy & Bastiaanse, 2013	Group study	past_present_future	87	10	Sensory + acoustic-mnestic	Fluent	NA	56	F	NA	NA	6	Left	Russian	TART	past	11	40	cor
6	2013	Dragoy & Bastiaanse	Dragoy & Bastiaanse, 2013	Group study	past_present_future	87	10	Sensory + acoustic-mnestic	Fluent	NA	56	F	NA	NA	6	Left	Russian	TART	past	11	40	cor
6	2013	Dragoy & Bastiaanse	Dragoy & Bastiaanse, 2013	Group study	past_present_future	87	10	Sensory + acoustic-mnestic	Fluent	NA	56	F	NA	NA	6	Left	Russian	TART	past	11	40	cor
6	2013	Dragoy & Bastiaanse	Dragoy & Bastiaanse, 2013	Group study	past_present_future	87	10	Sensory + acoustic-mnestic	Fluent	NA	56	F	NA	NA	6	Left	Russian	TART	past	11	40	cor
6	2013	Dragoy & Bastiaanse	Dragoy & Bastiaanse, 2013	Group study	past_present_future	87	10	Sensory + acoustic-mnestic	Fluent	NA	56	F	NA	NA	6	Left	Russian	TART	past	11	40	cor
6	2013	Dragoy & Bastiaanse	Dragoy & Bastiaanse, 2013	Group study	past_present_future	88	11	Sensory + acoustic-mnestic	Fluent	NA	56	M	NA	NA	11	Left	Russian	TART	past	14	40	cor
6	2013	Dragoy & Bastiaanse	Dragoy & Bastiaanse, 2013	Group study	past_present_future	88	11	Sensory + acoustic-mnestic	Fluent	NA	56	M	NA	NA	11	Left	Russian	TART	past	14	40	cor
6	2013	Dragoy & Bastiaanse	Dragoy & Bastiaanse, 2013	Group study	past_present_future	88	11	Sensory + acoustic-mnestic	Fluent	NA	56	M	NA	NA	11	Left	Russian	TART	past	14	40	cor
6	2013	Dragoy & Bastiaanse	Dragoy & Bastiaanse, 2013	Group study	past_present_future	88	11	Sensory + acoustic-mnestic	Fluent	NA	56	M	NA	NA	11	Left	Russian	TART	past	14	40	cor
6	2013	Dragoy & Bastiaanse	Dragoy & Bastiaanse, 2013	Group study	past_present_future	88	11	Sensory + acoustic-mnestic	Fluent	NA	56	M	NA	NA	11	Left	Russian	TART	past	14	40	cor
6	2013	Dragoy & Bastiaanse	Dragoy & Bastiaanse, 2013	Group study	past_present_future	88	11	Sensory + acoustic-mnestic	Fluent	NA	56	M	NA	NA	11	Left	Russian	TART	past	14	40	cor
6	2013	Dragoy & Bastiaanse	Dragoy & Bastiaanse, 2013	Group study	past_present_future	88	11	Sensory + acoustic-mnestic	Fluent	NA	56	M	NA	NA	11	Left	Russian	TART	past	14	40	cor
6	2013	Dragoy & Bastiaanse	Dragoy & Bastiaanse, 2013	Group study	past_present_future	88	11	Sensory + acoustic-mnestic	Fluent	NA	56	M	NA	NA	11	Left	Russian	TART	past	14	40	cor
6	2013	Dragoy & Bastiaanse	Dragoy & Bastiaanse, 2013	Group study	past_present_future	88	11	Sensory + acoustic-mnestic	Fluent	NA	56	M	NA	NA	11	Left	Russian	TART	past	14	40	cor
6	2013	Dragoy & Bastiaanse	Dragoy & Bastiaanse, 2013	Group study	past_present_future	88	11	Sensory + acoustic-mnestic	Fluent	NA	56	M	NA	NA	11	Left	Russian	TART	past	14	40	cor
6	2013	Dragoy & Bastiaanse	Dragoy & Bastiaanse, 2013	Group study	past_present_future	88	11	Sensory + acoustic-mnestic	Fluent	NA	56	M	NA	NA	11	Left	Russian	TART	past	14	40	cor
6	2013	Dragoy & Bastiaanse	Dragoy & Bastiaanse, 2013	Group study	past_present_future	88	11	Sensory + acoustic-mnestic	Fluent	NA	56	M	NA	NA	11	Left	Russian	TART	past	14	40	cor
6	2013	Dragoy & Bastiaanse	Dragoy & Bastiaanse, 2013	Group study	past_present_future	88	11	Sensory + acoustic-mnestic	Fluent	NA	56	M	NA	NA	11	Left	Russian	TART	past	14	40	cor
6	2013	Dragoy & Bastiaanse	Dragoy & Bastiaanse, 2013	Group study	past_present_future	88	11	Sensory + acoustic-mnestic	Fluent	NA	56	M	NA	NA	11	Left	Russian	TART	past	14	40	cor
6	2013	Dragoy & Bastiaanse	Dragoy & Bastiaanse, 2013	Group study	past_present_future	88	11	Sensory + acoustic-mnestic	Fluent	NA	56	M	NA	NA	11	Left	Russian	TART	past	14	40	cor
6	2013	Dragoy & Bastiaanse	Dragoy & Bastiaanse, 2013	Group study	past_present_future	88	11	Sensory + acoustic-mnestic	Fluent	NA	56	M	NA	NA	11	Left	Russian	TART	past	14	40	cor
6	2013	Dragoy & Bastiaanse	Dragoy & Bastiaanse, 2013	Group study	past_present_future	88	11	Sensory + acoustic-mnestic	Fluent	NA	56	M	NA	NA	11	Left	Russian	TART	past	14	40	cor
6	2013	Dragoy & Bastiaanse	Dragoy & Bastiaanse, 2013	Group study	past_present_future	88	11	Sensory + acoustic-mnestic	Fluent	NA	56	M	NA	NA	11	Left	Russian	TART	past	14	40	cor
6	2013	Dragoy & Bastiaanse	Dragoy & Bastiaanse, 2013	Group study	past_present_future	88	11	Sensory + acoustic-mnestic	Fluent	NA	56	M	NA	NA	11	Left	Russian	TART	past	14	40	cor
6	2013	Dragoy & Bastiaanse	Dragoy & Bastiaanse, 2013	Group study	past_present_future	88	11	Sensory + acoustic-mnestic	Fluent	NA	56	M	NA	NA	11	Left	Russian	TART	past	14	40	cor
6	2013	Dragoy & Bastiaanse	Dragoy & Bastiaanse, 2013	Group study	past_present_future	88	11	Sensory + acoustic-mnestic	Fluent	NA	56	M	NA	NA	11	Left	Russian	TART	past	14	40	cor
6	2013	Dragoy & Bastiaanse	Dragoy & Bastiaanse, 2013	Group study	past_present_future	88	11	Sensory + acoustic-mnestic	Fluent	NA	56	M	NA	NA	11	Left	Russian	TART	past	14	40	cor
6	2013	Dragoy & Bastiaanse	Dragoy & Bastiaanse, 2013	Group study	past_present_future	88	11	Sensory + acoustic-mnestic	Fluent	NA	56	M	NA	NA	11	Left	Russian	TART	past	14	40	cor
6	2013	Dragoy & Bastiaanse	Dragoy & Bastiaanse, 2013	Group study	past_present_future	88	11	Sensory + acoustic-mnestic	Fluent	NA	56	M	NA	NA	11	Left	Russian	TART	past	14	40	cor
6	2013	Dragoy & Bastiaanse	Dragoy & Bastiaanse, 2013	Group study	past_present_future	88	11	Sensory + acoustic-mnestic	Fluent	NA	56	M	NA	NA	11	Left	Russian	TART	past	14	40	cor
6	2013	Dragoy & Bastiaanse	Dragoy & Bastiaanse, 2013	Group study	past_present_future	88	11	Sensory + acoustic-mnestic	Fluent	NA	56	M	NA	NA	11	Left	Russian	TART	past	14	40	cor
6	2013	Dragoy & Bastiaanse	Dragoy & Bastiaanse, 2013	Group study	past_present_future	89	12	Sensory + acoustic-mnestic	Fluent	NA	56	M	NA	NA	12	Left	Russian	TART	past	23	40	cor
6	2013	Dragoy & Bastiaanse	Dragoy & Bastiaanse, 2013	Group study	past_present_future	89	12	Sensory + acoustic-mnestic	Fluent	NA	56	M	NA	NA	12	Left	Russian	TART	past	23	40	cor
6	2013	Dragoy & Bastiaanse	Dragoy & Bastiaanse, 2013	Group study	past_present_future	89	12	Sensory + acoustic-mnestic	Fluent	NA	56	M	NA	NA	12	Left	Russian	TART	past	23	40	cor
6	2013	Dragoy & Bastiaanse	Dragoy & Bastiaanse, 2013	Group study	past_present_future	89	12	Sensory + acoustic-mnestic	Fluent	NA	56	M	NA	NA	12	Left	Russian	TART	past	23	40	cor
6	2013	Dragoy & Bastiaanse	Dragoy & Bastiaanse, 2013	Group study	past_present_future	89	12	Sensory + acoustic-mnestic	Fluent	NA	56	M	NA	NA	12	Left	Russian	TART	past	23	40	cor
6	2013	Dragoy & Bastiaanse	Dragoy & Bastiaanse, 2013	Group study	past_present_future	89	12	Sensory + acoustic-mnestic	Fluent	NA	56	M	NA	NA	12	Left	Russian	TART	past	23	40	cor
6	2013	Dragoy & Bastiaanse	Dragoy & Bastiaanse, 2013	Group study	past_present_future	89	12	Sensory + acoustic-mnestic	Fluent	NA	56	M	NA	NA	12	Left	Russian	TART	past	23	40	cor
6	2013	Dragoy & Bastiaanse	Dragoy & Bastiaanse, 2013	Group study	past_present_future	89	12	Sensory + acoustic-mnestic	Fluent	NA	56	M	NA	NA	12	Left	Russian	TART	past	23	40	cor
6	2013	Dragoy & Bastiaanse	Dragoy & Bastiaanse, 2013	Group study	past_present_future	89	12	Sensory + acoustic-mnestic	Fluent	NA	56	M	NA	NA	12	Left	Russian	TART	past	23	40	cor
6	2013	Dragoy & Bastiaanse	Dragoy & Bastiaanse, 2013	Group study	past_present_future	89	12	Sensory + acoustic-mnestic	Fluent	NA	56	M	NA	NA	12	Left	Russian	TART	past	23	40	cor
6	2013	Dragoy & Bastiaanse	Dragoy & Bastiaanse, 2013	Group study	past_present_future	89	12	Sensory + acoustic-mnestic	Fluent	NA	56	M	NA	NA	12	Left	Russian	TART	past	23	40	cor
6	2013	Dragoy & Bastiaanse	Dragoy & Bastiaanse, 2013	Group study	past_present_future	89	12	Sensory + acoustic-mnestic	Fluent	NA	56	M	NA	NA	12	Left	Russian	TART	past	23	40	cor
6	2013	Dragoy & Bastiaanse	Dragoy & Bastiaanse, 2013	Group study	past_present_future	89	12	Sensory + acoustic-mnestic	Fluent	NA	56	M	NA	NA	12	Left	Russian	TART	past	23	40	cor
6	2013	Dragoy & Bastiaanse	Dragoy & Bastiaanse, 2013	Group study	past_present_future	89	12	Sensory + acoustic-mnestic	Fluent	NA	56	M	NA	NA	12	Left	Russian	TART	past	23	40	cor
6	2013	Dragoy & Bastiaanse	Dragoy & Bastiaanse, 2013	Group study	past_present_future	89	12	Sensory + acoustic-mnestic	Fluent	NA	56	M	NA	NA	12	Left	Russian	TART	past	23	40	cor
6	2013	Dragoy & Bastiaanse	Dragoy & Bastiaanse, 2013	Group study	past_present_future	89	12	Sensory + acoustic-mnestic	Fluent	NA	56	M	NA	NA	12	Left	Russian	TART	past	23	40	cor
6	2013	Dragoy & Bastiaanse	Dragoy & Bastiaanse, 2013	Group study	past_present_future	89	12	Sensory + acoustic-mnestic	Fluent	NA	56	M	NA	NA	12	Left	Russian	TART	past	23	40	cor
6	2013	Dragoy & Bastiaanse	Dragoy & Bastiaanse, 2013	Group study	past_present_future	90	13	Sensory + acoustic-mnestic	Fluent	NA	60	F	NA	NA	20	Left	Russian	TART	past	25	40	cor
6	2013	Dragoy & Bastiaanse	Dragoy & Bastiaanse, 2013	Group study	past_present_future	90	13	Sensory + acoustic-mnestic	Fluent	NA	60	F	NA	NA	20	Left	Russian	TART	past	25	40	cor
6	2013	Dragoy & Bastiaanse	Dragoy & Bastiaanse, 2013	Group study	past_present_future	90	13	Sensory + acoustic-mnestic	Fluent	NA	60	F	NA	NA	20	Left	Russian	TART	past	25	40	cor
6	2013	Dragoy & Bastiaanse	Dragoy & Bastiaanse, 2013	Group study	past_present_future	90	13	Sensory + acoustic-mnestic	Fluent	NA	60	F	NA	NA	20	Left	Russian	TART	past	25	40	cor
6	2013	Dragoy & Bastiaanse	Dragoy & Bastiaanse, 2013	Group study	past_present_future	90	13	Sensory + acoustic-mnestic	Fluent	NA	60	F	NA	NA	20	Left	Russian	TART	past	25	40	cor
6	2013	Dragoy & Bastiaanse	Dragoy & Bastiaanse, 2013	Group study	past_present_future	90	13	Sensory + acoustic-mnestic	Fluent	NA	60	F	NA	NA	20	Left	Russian	TART	past	25	40	cor
6	2013	Dragoy & Bastiaanse	Dragoy & Bastiaanse, 2013	Group study	past_present_future	90	13	Sensory + acoustic-mnestic	Fluent	NA	60	F	NA	NA	20	Left	Russian	TART	past	25	40	cor
6	2013	Dragoy & Bastiaanse	Dragoy & Bastiaanse, 2013	Group study	past_present_future	90	13	Sensory + acoustic-mnestic	Fluent	NA	60	F	NA	NA	20	Left	Russian	TART	past	25	40	cor
6	2013	Dragoy & Bastiaanse	Dragoy & Bastiaanse, 2013	Group study	past_present_future	90	13	Sensory + acoustic-mnestic	Fluent	NA	60	F	NA	NA	20	Left	Russian	TART	past	25	40	cor
6	2013	Dragoy & Bastiaanse	Dragoy & Bastiaanse, 2013	Group study	past_present_future	90	13	Sensory + acoustic-mnestic	Fluent	NA	60	F	NA	NA	20	Left	Russian	TART	past	25	40	cor
6	2013	Dragoy & Bastiaanse	Dragoy & Bastiaanse, 2013	Group study	past_present_future	90	13	Sensory + acoustic-mnestic	Fluent	NA	60	F	NA	NA	20	Left	Russian	TART	past	25	40	cor
6	2013	Dragoy & Bastiaanse	Dragoy & Bastiaanse, 2013	Group study	past_present_future	90	13	Sensory + acoustic-mnestic	Fluent	NA	60	F	NA	NA	20	Left	Russian	TART	past	25	40	cor
6	2013	Dragoy & Bastiaanse	Dragoy & Bastiaanse, 2013	Group study	past_present_future	90	13	Sensory + acoustic-mnestic	Fluent	NA	60	F	NA	NA	20	Left	Russian	TART	past	25	40	cor
6	2013	Dragoy & Bastiaanse	Dragoy & Bastiaanse, 2013	Group study	past_present_future	90	13	Sensory + acoustic-mnestic	Fluent	NA	60	F	NA	NA	20	Left	Russian	TART	past	25	40	cor
6	2013	Dragoy & Bastiaanse	Dragoy & Bastiaanse, 2013	Group study	past_present_future	90	13	Sensory + acoustic-mnestic	Fluent	NA	60	F	NA	NA	20	Left	Russian	TART	past	25	40	cor
6	2013	Dragoy & Bastiaanse	Dragoy & Bastiaanse, 2013	Group study	past_present_future	91	14	Sensory + acoustic-mnestic	Fluent	NA	84	M	NA	NA	18	Left	Russian	TART	past	20	40	cor
6	2013	Dragoy & Bastiaanse	Dragoy & Bastiaanse, 2013	Group study	past_present_future	91	14	Sensory + acoustic-mnestic	Fluent	NA	84	M	NA	NA	18	Left	Russian	TART	past	20	40	cor
6	2013	Dragoy & Bastiaanse	Dragoy & Bastiaanse, 2013	Group study	past_present_future	91	14	Sensory + acoustic-mnestic	Fluent	NA	84	M	NA	NA	18	Left	Russian	TART	past	20	40	cor
6	2013	Dragoy & Bastiaanse	Dragoy & Bastiaanse, 2013	Group study	past_present_future	91	14	Sensory + acoustic-mnestic	Fluent	NA	84	M	NA	NA	18	Left	Russian	TART	past	20	40	cor
6	2013	Dragoy & Bastiaanse	Dragoy & Bastiaanse, 2013	Group study	past_present_future	91	14	Sensory + acoustic-mnestic	Fluent	NA	84	M	NA	NA	18	Left	Russian	TART	past	20	40	cor
6	2013	Dragoy & Bastiaanse	Dragoy & Bastiaanse, 2013	Group study	past_present_future	91	14	Sensory + acoustic-mnestic	Fluent	NA	84	M	NA	NA	18	Left	Russian	TART	past	20	40	cor
6	2013	Dragoy & Bastiaanse	Dragoy & Bastiaanse, 2013	Group study	past_present_future	91	14	Sensory + acoustic-mnestic	Fluent	NA	84	M	NA	NA	18	Left	Russian	TART	past	20	40	cor
6	2013	Dragoy & Bastiaanse	Dragoy & Bastiaanse, 2013	Group study	past_present_future	91	14	Sensory + acoustic-mnestic	Fluent	NA	84	M	NA	NA	18	Left	Russian	TART	past	20	40	cor
6	2013	Dragoy & Bastiaanse	Dragoy & Bastiaanse, 2013	Group study	past_present_future	91	14	Sensory + acoustic-mnestic	Fluent	NA	84	M	NA	NA	18	Left	Russian	TART	past	20	40	cor
6	2013	Dragoy & Bastiaanse	Dragoy & Bastiaanse, 2013	Group study	past_present_future	91	14	Sensory + acoustic-mnestic	Fluent	NA	84	M	NA	NA	18	Left	Russian	TART	past	20	40	cor
6	2013	Dragoy & Bastiaanse	Dragoy & Bastiaanse, 2013	Group study	past_present_future	91	14	Sensory + acoustic-mnestic	Fluent	NA	84	M	NA	NA	18	Left	Russian	TART	past	20	40	cor
6	2013	Dragoy & Bastiaanse	Dragoy & Bastiaanse, 2013	Group study	past_present_future	91	14	Sensory + acoustic-mnestic	Fluent	NA	84	M	NA	NA	18	Left	Russian	TART	past	20	40	cor
6	2013	Dragoy & Bastiaanse	Dragoy & Bastiaanse, 2013	Group study	past_present_future	91	14	Sensory + acoustic-mnestic	Fluent	NA	84	M	NA	NA	18	Left	Russian	TART	past	20	40	cor
6	2013	Dragoy & Bastiaanse	Dragoy & Bastiaanse, 2013	Group study	past_present_future	91	14	Sensory + acoustic-mnestic	Fluent	NA	84	M	NA	NA	18	Left	Russian	TART	past	20	40	cor
6	2013	Dragoy & Bastiaanse	Dragoy & Bastiaanse, 2013	Group study	past_present_future	91	14	Sensory + acoustic-mnestic	Fluent	NA	84	M	NA	NA	18	Left	Russian	TART	past	20	40	cor
6	2013	Dragoy & Bastiaanse	Dragoy & Bastiaanse, 2013	Group study	past_present_future	91	14	Sensory + acoustic-mnestic	Fluent	NA	84	M	NA	NA	18	Left	Russian	TART	past	20	40	cor
6	2013	Dragoy & Bastiaanse	Dragoy & Bastiaanse, 2013	Group study	past_present_future	91	14	Sensory + acoustic-mnestic	Fluent	NA	84	M	NA	NA	18	Left	Russian	TART	past	20	40	cor
6	2013	Dragoy & Bastiaanse	Dragoy & Bastiaanse, 2013	Group study	past_present_future	91	14	Sensory + acoustic-mnestic	Fluent	NA	84	M	NA	NA	18	Left	Russian	TART	past	20	40	cor
6	2013	Dragoy & Bastiaanse	Dragoy & Bastiaanse, 2013	Group study	past_present_future	91	14	Sensory + acoustic-mnestic	Fluent	NA	84	M	NA	NA	18	Left	Russian	TART	past	20	40	cor
6	2013	Dragoy & Bastiaanse	Dragoy & Bastiaanse, 2013	Group study	past_present_future	91	14	Sensory + acoustic-mnestic	Fluent	NA	84	M	NA	NA	18	Left	Russian	TART	past	20	40	cor
7	2009	Duman & Bastiaanse	Duman & Bastiaanse, 2009	Group study	past_future	92	B1	Broca	Nonfluent	NA	66	F	NA	NA	2023-05-02	Left	Turkish	Transf_source	past	14	30	cor
7	2009	Duman & Bastiaanse	Duman & Bastiaanse, 2009	Group study	past_future	92	B1	Broca	Nonfluent	NA	66	F	NA	NA	2023-05-02	Left	Turkish	Transf_source	past	14	30	cor
7	2009	Duman & Bastiaanse	Duman & Bastiaanse, 2009	Group study	past_future	92	B1	Broca	Nonfluent	NA	66	F	NA	NA	2023-05-02	Left	Turkish	Transf_source	past	14	30	cor
7	2009	Duman & Bastiaanse	Duman & Bastiaanse, 2009	Group study	past_future	92	B1	Broca	Nonfluent	NA	66	F	NA	NA	2023-05-02	Left	Turkish	Transf_source	past	14	30	cor
7	2009	Duman & Bastiaanse	Duman & Bastiaanse, 2009	Group study	past_future	92	B1	Broca	Nonfluent	NA	66	F	NA	NA	2023-05-02	Left	Turkish	Transf_source	past	14	30	cor
7	2009	Duman & Bastiaanse	Duman & Bastiaanse, 2009	Group study	past_future	92	B1	Broca	Nonfluent	NA	66	F	NA	NA	2023-05-02	Left	Turkish	Transf_source	past	14	30	cor
7	2009	Duman & Bastiaanse	Duman & Bastiaanse, 2009	Group study	past_future	92	B1	Broca	Nonfluent	NA	66	F	NA	NA	2023-05-02	Left	Turkish	Transf_source	past	14	30	cor
7	2009	Duman & Bastiaanse	Duman & Bastiaanse, 2009	Group study	past_future	92	B1	Broca	Nonfluent	NA	66	F	NA	NA	2023-05-02	Left	Turkish	Transf_source	past	14	30	cor
7	2009	Duman & Bastiaanse	Duman & Bastiaanse, 2009	Group study	past_future	92	B1	Broca	Nonfluent	NA	66	F	NA	NA	2023-05-02	Left	Turkish	Transf_source	past	14	30	cor
7	2009	Duman & Bastiaanse	Duman & Bastiaanse, 2009	Group study	past_future	92	B1	Broca	Nonfluent	NA	66	F	NA	NA	2023-05-02	Left	Turkish	Transf_source	past	14	30	cor
7	2009	Duman & Bastiaanse	Duman & Bastiaanse, 2009	Group study	past_future	92	B1	Broca	Nonfluent	NA	66	F	NA	NA	2023-05-02	Left	Turkish	Transf_source	past	14	30	cor
7	2009	Duman & Bastiaanse	Duman & Bastiaanse, 2009	Group study	past_future	92	B1	Broca	Nonfluent	NA	66	F	NA	NA	2023-05-02	Left	Turkish	Transf_source	past	14	30	cor
7	2009	Duman & Bastiaanse	Duman & Bastiaanse, 2009	Group study	past_future	92	B1	Broca	Nonfluent	NA	66	F	NA	NA	2023-05-02	Left	Turkish	Transf_source	past	14	30	cor
7	2009	Duman & Bastiaanse	Duman & Bastiaanse, 2009	Group study	past_future	92	B1	Broca	Nonfluent	NA	66	F	NA	NA	2023-05-02	Left	Turkish	Transf_source	past	14	30	cor
7	2009	Duman & Bastiaanse	Duman & Bastiaanse, 2009	Group study	past_future	92	B1	Broca	Nonfluent	NA	66	F	NA	NA	2023-05-02	Left	Turkish	Transf_source	past	14	30	cor
7	2009	Duman & Bastiaanse	Duman & Bastiaanse, 2009	Group study	past_future	92	B1	Broca	Nonfluent	NA	66	F	NA	NA	2023-05-02	Left	Turkish	Transf_source	past	14	30	cor
7	2009	Duman & Bastiaanse	Duman & Bastiaanse, 2009	Group study	past_future	93	B2	Broca	Nonfluent	NA	70	M	NA	NA	6	Left	Turkish	Transf_source	past	26	30	cor
7	2009	Duman & Bastiaanse	Duman & Bastiaanse, 2009	Group study	past_future	93	B2	Broca	Nonfluent	NA	70	M	NA	NA	6	Left	Turkish	Transf_source	past	26	30	cor
7	2009	Duman & Bastiaanse	Duman & Bastiaanse, 2009	Group study	past_future	93	B2	Broca	Nonfluent	NA	70	M	NA	NA	6	Left	Turkish	Transf_source	past	26	30	cor
7	2009	Duman & Bastiaanse	Duman & Bastiaanse, 2009	Group study	past_future	93	B2	Broca	Nonfluent	NA	70	M	NA	NA	6	Left	Turkish	Transf_source	past	26	30	cor
7	2009	Duman & Bastiaanse	Duman & Bastiaanse, 2009	Group study	past_future	94	B3	Broca	Nonfluent	NA	44	F	NA	NA	16	Left	Turkish	Transf_source	past	16	30	cor
7	2009	Duman & Bastiaanse	Duman & Bastiaanse, 2009	Group study	past_future	94	B3	Broca	Nonfluent	NA	44	F	NA	NA	16	Left	Turkish	Transf_source	past	16	30	cor
7	2009	Duman & Bastiaanse	Duman & Bastiaanse, 2009	Group study	past_future	94	B3	Broca	Nonfluent	NA	44	F	NA	NA	16	Left	Turkish	Transf_source	past	16	30	cor
7	2009	Duman & Bastiaanse	Duman & Bastiaanse, 2009	Group study	past_future	94	B3	Broca	Nonfluent	NA	44	F	NA	NA	16	Left	Turkish	Transf_source	past	16	30	cor
7	2009	Duman & Bastiaanse	Duman & Bastiaanse, 2009	Group study	past_future	94	B3	Broca	Nonfluent	NA	44	F	NA	NA	16	Left	Turkish	Transf_source	past	16	30	cor
7	2009	Duman & Bastiaanse	Duman & Bastiaanse, 2009	Group study	past_future	94	B3	Broca	Nonfluent	NA	44	F	NA	NA	16	Left	Turkish	Transf_source	past	16	30	cor
7	2009	Duman & Bastiaanse	Duman & Bastiaanse, 2009	Group study	past_future	94	B3	Broca	Nonfluent	NA	44	F	NA	NA	16	Left	Turkish	Transf_source	past	16	30	cor
7	2009	Duman & Bastiaanse	Duman & Bastiaanse, 2009	Group study	past_future	94	B3	Broca	Nonfluent	NA	44	F	NA	NA	16	Left	Turkish	Transf_source	past	16	30	cor
7	2009	Duman & Bastiaanse	Duman & Bastiaanse, 2009	Group study	past_future	94	B3	Broca	Nonfluent	NA	44	F	NA	NA	16	Left	Turkish	Transf_source	past	16	30	cor
7	2009	Duman & Bastiaanse	Duman & Bastiaanse, 2009	Group study	past_future	94	B3	Broca	Nonfluent	NA	44	F	NA	NA	16	Left	Turkish	Transf_source	past	16	30	cor
7	2009	Duman & Bastiaanse	Duman & Bastiaanse, 2009	Group study	past_future	94	B3	Broca	Nonfluent	NA	44	F	NA	NA	16	Left	Turkish	Transf_source	past	16	30	cor
7	2009	Duman & Bastiaanse	Duman & Bastiaanse, 2009	Group study	past_future	94	B3	Broca	Nonfluent	NA	44	F	NA	NA	16	Left	Turkish	Transf_source	past	16	30	cor
7	2009	Duman & Bastiaanse	Duman & Bastiaanse, 2009	Group study	past_future	94	B3	Broca	Nonfluent	NA	44	F	NA	NA	16	Left	Turkish	Transf_source	past	16	30	cor
7	2009	Duman & Bastiaanse	Duman & Bastiaanse, 2009	Group study	past_future	94	B3	Broca	Nonfluent	NA	44	F	NA	NA	16	Left	Turkish	Transf_source	past	16	30	cor
7	2009	Duman & Bastiaanse	Duman & Bastiaanse, 2009	Group study	past_future	95	B4	Broca	Nonfluent	NA	47	F	NA	NA	26	Left	Turkish	Transf_source	past	19	30	cor
7	2009	Duman & Bastiaanse	Duman & Bastiaanse, 2009	Group study	past_future	95	B4	Broca	Nonfluent	NA	47	F	NA	NA	26	Left	Turkish	Transf_source	past	19	30	cor
7	2009	Duman & Bastiaanse	Duman & Bastiaanse, 2009	Group study	past_future	95	B4	Broca	Nonfluent	NA	47	F	NA	NA	26	Left	Turkish	Transf_source	past	19	30	cor
7	2009	Duman & Bastiaanse	Duman & Bastiaanse, 2009	Group study	past_future	95	B4	Broca	Nonfluent	NA	47	F	NA	NA	26	Left	Turkish	Transf_source	past	19	30	cor
7	2009	Duman & Bastiaanse	Duman & Bastiaanse, 2009	Group study	past_future	95	B4	Broca	Nonfluent	NA	47	F	NA	NA	26	Left	Turkish	Transf_source	past	19	30	cor
7	2009	Duman & Bastiaanse	Duman & Bastiaanse, 2009	Group study	past_future	95	B4	Broca	Nonfluent	NA	47	F	NA	NA	26	Left	Turkish	Transf_source	past	19	30	cor
7	2009	Duman & Bastiaanse	Duman & Bastiaanse, 2009	Group study	past_future	95	B4	Broca	Nonfluent	NA	47	F	NA	NA	26	Left	Turkish	Transf_source	past	19	30	cor
7	2009	Duman & Bastiaanse	Duman & Bastiaanse, 2009	Group study	past_future	95	B4	Broca	Nonfluent	NA	47	F	NA	NA	26	Left	Turkish	Transf_source	past	19	30	cor
7	2009	Duman & Bastiaanse	Duman & Bastiaanse, 2009	Group study	past_future	95	B4	Broca	Nonfluent	NA	47	F	NA	NA	26	Left	Turkish	Transf_source	past	19	30	cor
7	2009	Duman & Bastiaanse	Duman & Bastiaanse, 2009	Group study	past_future	95	B4	Broca	Nonfluent	NA	47	F	NA	NA	26	Left	Turkish	Transf_source	past	19	30	cor
7	2009	Duman & Bastiaanse	Duman & Bastiaanse, 2009	Group study	past_future	95	B4	Broca	Nonfluent	NA	47	F	NA	NA	26	Left	Turkish	Transf_source	past	19	30	cor
7	2009	Duman & Bastiaanse	Duman & Bastiaanse, 2009	Group study	past_future	96	B5	Broca	Nonfluent	NA	40	M	NA	NA	28	Left	Turkish	Transf_source	past	17	30	cor
7	2009	Duman & Bastiaanse	Duman & Bastiaanse, 2009	Group study	past_future	96	B5	Broca	Nonfluent	NA	40	M	NA	NA	28	Left	Turkish	Transf_source	past	17	30	cor
7	2009	Duman & Bastiaanse	Duman & Bastiaanse, 2009	Group study	past_future	96	B5	Broca	Nonfluent	NA	40	M	NA	NA	28	Left	Turkish	Transf_source	past	17	30	cor
7	2009	Duman & Bastiaanse	Duman & Bastiaanse, 2009	Group study	past_future	96	B5	Broca	Nonfluent	NA	40	M	NA	NA	28	Left	Turkish	Transf_source	past	17	30	cor
7	2009	Duman & Bastiaanse	Duman & Bastiaanse, 2009	Group study	past_future	96	B5	Broca	Nonfluent	NA	40	M	NA	NA	28	Left	Turkish	Transf_source	past	17	30	cor
7	2009	Duman & Bastiaanse	Duman & Bastiaanse, 2009	Group study	past_future	96	B5	Broca	Nonfluent	NA	40	M	NA	NA	28	Left	Turkish	Transf_source	past	17	30	cor
7	2009	Duman & Bastiaanse	Duman & Bastiaanse, 2009	Group study	past_future	96	B5	Broca	Nonfluent	NA	40	M	NA	NA	28	Left	Turkish	Transf_source	past	17	30	cor
7	2009	Duman & Bastiaanse	Duman & Bastiaanse, 2009	Group study	past_future	96	B5	Broca	Nonfluent	NA	40	M	NA	NA	28	Left	Turkish	Transf_source	past	17	30	cor
7	2009	Duman & Bastiaanse	Duman & Bastiaanse, 2009	Group study	past_future	96	B5	Broca	Nonfluent	NA	40	M	NA	NA	28	Left	Turkish	Transf_source	past	17	30	cor
7	2009	Duman & Bastiaanse	Duman & Bastiaanse, 2009	Group study	past_future	96	B5	Broca	Nonfluent	NA	40	M	NA	NA	28	Left	Turkish	Transf_source	past	17	30	cor
7	2009	Duman & Bastiaanse	Duman & Bastiaanse, 2009	Group study	past_future	96	B5	Broca	Nonfluent	NA	40	M	NA	NA	28	Left	Turkish	Transf_source	past	17	30	cor
7	2009	Duman & Bastiaanse	Duman & Bastiaanse, 2009	Group study	past_future	96	B5	Broca	Nonfluent	NA	40	M	NA	NA	28	Left	Turkish	Transf_source	past	17	30	cor
7	2009	Duman & Bastiaanse	Duman & Bastiaanse, 2009	Group study	past_future	96	B5	Broca	Nonfluent	NA	40	M	NA	NA	28	Left	Turkish	Transf_source	past	17	30	cor
7	2009	Duman & Bastiaanse	Duman & Bastiaanse, 2009	Group study	past_future	97	B7	Broca	Nonfluent	NA	75	M	NA	NA	20	Left	Turkish	Transf_source	past	27	30	cor
7	2009	Duman & Bastiaanse	Duman & Bastiaanse, 2009	Group study	past_future	97	B7	Broca	Nonfluent	NA	75	M	NA	NA	20	Left	Turkish	Transf_source	past	27	30	cor
7	2009	Duman & Bastiaanse	Duman & Bastiaanse, 2009	Group study	past_future	97	B7	Broca	Nonfluent	NA	75	M	NA	NA	20	Left	Turkish	Transf_source	past	27	30	cor
8	2021	El Ouardi	El Ouardi, 2021	Group study	past_present_future	98	P1	Broca	Nonfluent	NA	47	F	5	NA	10	Left	Arabic	Transf_source_CM	past	7	10	cor
8	2021	El Ouardi	El Ouardi, 2021	Group study	past_present_future	98	P1	Broca	Nonfluent	NA	47	F	5	NA	10	Left	Arabic	Transf_source_CM	past	7	10	cor
8	2021	El Ouardi	El Ouardi, 2021	Group study	past_present_future	98	P1	Broca	Nonfluent	NA	47	F	5	NA	10	Left	Arabic	Transf_source_CM	past	7	10	cor
8	2021	El Ouardi	El Ouardi, 2021	Group study	past_present_future	99	P2	Broca	Nonfluent	NA	34	M	7	NA	8	Left	Arabic	Transf_source_CM	past	5	10	cor
8	2021	El Ouardi	El Ouardi, 2021	Group study	past_present_future	99	P2	Broca	Nonfluent	NA	34	M	7	NA	8	Left	Arabic	Transf_source_CM	past	5	10	cor
8	2021	El Ouardi	El Ouardi, 2021	Group study	past_present_future	99	P2	Broca	Nonfluent	NA	34	M	7	NA	8	Left	Arabic	Transf_source_CM	past	5	10	cor
8	2021	El Ouardi	El Ouardi, 2021	Group study	past_present_future	99	P2	Broca	Nonfluent	NA	34	M	7	NA	8	Left	Arabic	Transf_source_CM	past	5	10	cor
8	2021	El Ouardi	El Ouardi, 2021	Group study	past_present_future	99	P2	Broca	Nonfluent	NA	34	M	7	NA	8	Left	Arabic	Transf_source_CM	past	5	10	cor
8	2021	El Ouardi	El Ouardi, 2021	Group study	past_present_future	100	P3	Broca	Nonfluent	NA	59	M	4	NA	13	Left	Arabic	Transf_source_CM	past	8	10	cor
8	2021	El Ouardi	El Ouardi, 2021	Group study	past_present_future	100	P3	Broca	Nonfluent	NA	59	M	4	NA	13	Left	Arabic	Transf_source_CM	past	8	10	cor
8	2021	El Ouardi	El Ouardi, 2021	Group study	past_present_future	101	P4	Broca	Nonfluent	NA	40	F	9	NA	9	Left	Arabic	Transf_source_CM	past	4	10	cor
8	2021	El Ouardi	El Ouardi, 2021	Group study	past_present_future	101	P4	Broca	Nonfluent	NA	40	F	9	NA	9	Left	Arabic	Transf_source_CM	past	4	10	cor
8	2021	El Ouardi	El Ouardi, 2021	Group study	past_present_future	101	P4	Broca	Nonfluent	NA	40	F	9	NA	9	Left	Arabic	Transf_source_CM	past	4	10	cor
8	2021	El Ouardi	El Ouardi, 2021	Group study	past_present_future	101	P4	Broca	Nonfluent	NA	40	F	9	NA	9	Left	Arabic	Transf_source_CM	past	4	10	cor
8	2021	El Ouardi	El Ouardi, 2021	Group study	past_present_future	101	P4	Broca	Nonfluent	NA	40	F	9	NA	9	Left	Arabic	Transf_source_CM	past	4	10	cor
8	2021	El Ouardi	El Ouardi, 2021	Group study	past_present_future	101	P4	Broca	Nonfluent	NA	40	F	9	NA	9	Left	Arabic	Transf_source_CM	past	4	10	cor
8	2021	El Ouardi	El Ouardi, 2021	Group study	past_present_future	102	P5	Broca	Nonfluent	NA	60	F	6	NA	12	Left	Arabic	Transf_source_CM	past	5	10	cor
8	2021	El Ouardi	El Ouardi, 2021	Group study	past_present_future	102	P5	Broca	Nonfluent	NA	60	F	6	NA	12	Left	Arabic	Transf_source_CM	past	5	10	cor
8	2021	El Ouardi	El Ouardi, 2021	Group study	past_present_future	102	P5	Broca	Nonfluent	NA	60	F	6	NA	12	Left	Arabic	Transf_source_CM	past	5	10	cor
8	2021	El Ouardi	El Ouardi, 2021	Group study	past_present_future	102	P5	Broca	Nonfluent	NA	60	F	6	NA	12	Left	Arabic	Transf_source_CM	past	5	10	cor
8	2021	El Ouardi	El Ouardi, 2021	Group study	past_present_future	102	P5	Broca	Nonfluent	NA	60	F	6	NA	12	Left	Arabic	Transf_source_CM	past	5	10	cor
9	2018	Fyndanis et al.	Fyndanis et al., 2018	Group study	past_future	103	P1	Conduction	Fluent	NA	72	F	6	NA	4	Left	Greek	Transf_source	past	4	20	cor
9	2018	Fyndanis et al.	Fyndanis et al., 2018	Group study	past_future	103	P1	Conduction	Fluent	NA	72	F	6	NA	4	Left	Greek	Transf_source	past	4	20	cor
9	2018	Fyndanis et al.	Fyndanis et al., 2018	Group study	past_future	103	P1	Conduction	Fluent	NA	72	F	6	NA	4	Left	Greek	Transf_source	past	4	20	cor
9	2018	Fyndanis et al.	Fyndanis et al., 2018	Group study	past_future	103	P1	Conduction	Fluent	NA	72	F	6	NA	4	Left	Greek	Transf_source	past	4	20	cor
9	2018	Fyndanis et al.	Fyndanis et al., 2018	Group study	past_future	103	P1	Conduction	Fluent	NA	72	F	6	NA	4	Left	Greek	Transf_source	past	4	20	cor
9	2018	Fyndanis et al.	Fyndanis et al., 2018	Group study	past_future	103	P1	Conduction	Fluent	NA	72	F	6	NA	4	Left	Greek	Transf_source	past	4	20	cor
9	2018	Fyndanis et al.	Fyndanis et al., 2018	Group study	past_future	103	P1	Conduction	Fluent	NA	72	F	6	NA	4	Left	Greek	Transf_source	past	4	20	cor
9	2018	Fyndanis et al.	Fyndanis et al., 2018	Group study	past_future	103	P1	Conduction	Fluent	NA	72	F	6	NA	4	Left	Greek	Transf_source	past	4	20	cor
9	2018	Fyndanis et al.	Fyndanis et al., 2018	Group study	past_future	103	P1	Conduction	Fluent	NA	72	F	6	NA	4	Left	Greek	Transf_source	past	4	20	cor
9	2018	Fyndanis et al.	Fyndanis et al., 2018	Group study	past_future	103	P1	Conduction	Fluent	NA	72	F	6	NA	4	Left	Greek	Transf_source	past	4	20	cor
9	2018	Fyndanis et al.	Fyndanis et al., 2018	Group study	past_future	103	P1	Conduction	Fluent	NA	72	F	6	NA	4	Left	Greek	Transf_source	past	4	20	cor
9	2018	Fyndanis et al.	Fyndanis et al., 2018	Group study	past_future	103	P1	Conduction	Fluent	NA	72	F	6	NA	4	Left	Greek	Transf_source	past	4	20	cor
9	2018	Fyndanis et al.	Fyndanis et al., 2018	Group study	past_future	103	P1	Conduction	Fluent	NA	72	F	6	NA	4	Left	Greek	Transf_source	past	4	20	cor
9	2018	Fyndanis et al.	Fyndanis et al., 2018	Group study	past_future	103	P1	Conduction	Fluent	NA	72	F	6	NA	4	Left	Greek	Transf_source	past	4	20	cor
9	2018	Fyndanis et al.	Fyndanis et al., 2018	Group study	past_future	103	P1	Conduction	Fluent	NA	72	F	6	NA	4	Left	Greek	Transf_source	past	4	20	cor
9	2018	Fyndanis et al.	Fyndanis et al., 2018	Group study	past_future	103	P1	Conduction	Fluent	NA	72	F	6	NA	4	Left	Greek	Transf_source	past	4	20	cor
9	2018	Fyndanis et al.	Fyndanis et al., 2018	Group study	past_future	104	P2	Transcortical motor	Nonfluent	NA	56	M	12	NA	29	Left	Greek	Transf_source	past	1	20	cor
9	2018	Fyndanis et al.	Fyndanis et al., 2018	Group study	past_future	104	P2	Transcortical motor	Nonfluent	NA	56	M	12	NA	29	Left	Greek	Transf_source	past	1	20	cor
9	2018	Fyndanis et al.	Fyndanis et al., 2018	Group study	past_future	104	P2	Transcortical motor	Nonfluent	NA	56	M	12	NA	29	Left	Greek	Transf_source	past	1	20	cor
9	2018	Fyndanis et al.	Fyndanis et al., 2018	Group study	past_future	104	P2	Transcortical motor	Nonfluent	NA	56	M	12	NA	29	Left	Greek	Transf_source	past	1	20	cor
9	2018	Fyndanis et al.	Fyndanis et al., 2018	Group study	past_future	104	P2	Transcortical motor	Nonfluent	NA	56	M	12	NA	29	Left	Greek	Transf_source	past	1	20	cor
9	2018	Fyndanis et al.	Fyndanis et al., 2018	Group study	past_future	104	P2	Transcortical motor	Nonfluent	NA	56	M	12	NA	29	Left	Greek	Transf_source	past	1	20	cor
9	2018	Fyndanis et al.	Fyndanis et al., 2018	Group study	past_future	104	P2	Transcortical motor	Nonfluent	NA	56	M	12	NA	29	Left	Greek	Transf_source	past	1	20	cor
9	2018	Fyndanis et al.	Fyndanis et al., 2018	Group study	past_future	104	P2	Transcortical motor	Nonfluent	NA	56	M	12	NA	29	Left	Greek	Transf_source	past	1	20	cor
9	2018	Fyndanis et al.	Fyndanis et al., 2018	Group study	past_future	104	P2	Transcortical motor	Nonfluent	NA	56	M	12	NA	29	Left	Greek	Transf_source	past	1	20	cor
9	2018	Fyndanis et al.	Fyndanis et al., 2018	Group study	past_future	104	P2	Transcortical motor	Nonfluent	NA	56	M	12	NA	29	Left	Greek	Transf_source	past	1	20	cor
9	2018	Fyndanis et al.	Fyndanis et al., 2018	Group study	past_future	104	P2	Transcortical motor	Nonfluent	NA	56	M	12	NA	29	Left	Greek	Transf_source	past	1	20	cor
9	2018	Fyndanis et al.	Fyndanis et al., 2018	Group study	past_future	104	P2	Transcortical motor	Nonfluent	NA	56	M	12	NA	29	Left	Greek	Transf_source	past	1	20	cor
9	2018	Fyndanis et al.	Fyndanis et al., 2018	Group study	past_future	104	P2	Transcortical motor	Nonfluent	NA	56	M	12	NA	29	Left	Greek	Transf_source	past	1	20	cor
9	2018	Fyndanis et al.	Fyndanis et al., 2018	Group study	past_future	104	P2	Transcortical motor	Nonfluent	NA	56	M	12	NA	29	Left	Greek	Transf_source	past	1	20	cor
9	2018	Fyndanis et al.	Fyndanis et al., 2018	Group study	past_future	104	P2	Transcortical motor	Nonfluent	NA	56	M	12	NA	29	Left	Greek	Transf_source	past	1	20	cor
9	2018	Fyndanis et al.	Fyndanis et al., 2018	Group study	past_future	104	P2	Transcortical motor	Nonfluent	NA	56	M	12	NA	29	Left	Greek	Transf_source	past	1	20	cor
9	2018	Fyndanis et al.	Fyndanis et al., 2018	Group study	past_future	104	P2	Transcortical motor	Nonfluent	NA	56	M	12	NA	29	Left	Greek	Transf_source	past	1	20	cor
9	2018	Fyndanis et al.	Fyndanis et al., 2018	Group study	past_future	104	P2	Transcortical motor	Nonfluent	NA	56	M	12	NA	29	Left	Greek	Transf_source	past	1	20	cor
9	2018	Fyndanis et al.	Fyndanis et al., 2018	Group study	past_future	104	P2	Transcortical motor	Nonfluent	NA	56	M	12	NA	29	Left	Greek	Transf_source	past	1	20	cor
9	2018	Fyndanis et al.	Fyndanis et al., 2018	Group study	past_future	105	P3	Atypical anomic	Fluent	NA	64	M	6	NA	4	Left	Greek	Transf_source	past	7	20	cor
9	2018	Fyndanis et al.	Fyndanis et al., 2018	Group study	past_future	105	P3	Atypical anomic	Fluent	NA	64	M	6	NA	4	Left	Greek	Transf_source	past	7	20	cor
9	2018	Fyndanis et al.	Fyndanis et al., 2018	Group study	past_future	105	P3	Atypical anomic	Fluent	NA	64	M	6	NA	4	Left	Greek	Transf_source	past	7	20	cor
9	2018	Fyndanis et al.	Fyndanis et al., 2018	Group study	past_future	105	P3	Atypical anomic	Fluent	NA	64	M	6	NA	4	Left	Greek	Transf_source	past	7	20	cor
9	2018	Fyndanis et al.	Fyndanis et al., 2018	Group study	past_future	105	P3	Atypical anomic	Fluent	NA	64	M	6	NA	4	Left	Greek	Transf_source	past	7	20	cor
9	2018	Fyndanis et al.	Fyndanis et al., 2018	Group study	past_future	105	P3	Atypical anomic	Fluent	NA	64	M	6	NA	4	Left	Greek	Transf_source	past	7	20	cor
9	2018	Fyndanis et al.	Fyndanis et al., 2018	Group study	past_future	105	P3	Atypical anomic	Fluent	NA	64	M	6	NA	4	Left	Greek	Transf_source	past	7	20	cor
9	2018	Fyndanis et al.	Fyndanis et al., 2018	Group study	past_future	105	P3	Atypical anomic	Fluent	NA	64	M	6	NA	4	Left	Greek	Transf_source	past	7	20	cor
9	2018	Fyndanis et al.	Fyndanis et al., 2018	Group study	past_future	105	P3	Atypical anomic	Fluent	NA	64	M	6	NA	4	Left	Greek	Transf_source	past	7	20	cor
9	2018	Fyndanis et al.	Fyndanis et al., 2018	Group study	past_future	105	P3	Atypical anomic	Fluent	NA	64	M	6	NA	4	Left	Greek	Transf_source	past	7	20	cor
9	2018	Fyndanis et al.	Fyndanis et al., 2018	Group study	past_future	105	P3	Atypical anomic	Fluent	NA	64	M	6	NA	4	Left	Greek	Transf_source	past	7	20	cor
9	2018	Fyndanis et al.	Fyndanis et al., 2018	Group study	past_future	105	P3	Atypical anomic	Fluent	NA	64	M	6	NA	4	Left	Greek	Transf_source	past	7	20	cor
9	2018	Fyndanis et al.	Fyndanis et al., 2018	Group study	past_future	105	P3	Atypical anomic	Fluent	NA	64	M	6	NA	4	Left	Greek	Transf_source	past	7	20	cor
9	2018	Fyndanis et al.	Fyndanis et al., 2018	Group study	past_future	106	P4	Broca	Nonfluent	NA	60	M	15	NA	14	Left	Greek	Transf_source	past	9	20	cor
9	2018	Fyndanis et al.	Fyndanis et al., 2018	Group study	past_future	106	P4	Broca	Nonfluent	NA	60	M	15	NA	14	Left	Greek	Transf_source	past	9	20	cor
9	2018	Fyndanis et al.	Fyndanis et al., 2018	Group study	past_future	106	P4	Broca	Nonfluent	NA	60	M	15	NA	14	Left	Greek	Transf_source	past	9	20	cor
9	2018	Fyndanis et al.	Fyndanis et al., 2018	Group study	past_future	106	P4	Broca	Nonfluent	NA	60	M	15	NA	14	Left	Greek	Transf_source	past	9	20	cor
9	2018	Fyndanis et al.	Fyndanis et al., 2018	Group study	past_future	106	P4	Broca	Nonfluent	NA	60	M	15	NA	14	Left	Greek	Transf_source	past	9	20	cor
9	2018	Fyndanis et al.	Fyndanis et al., 2018	Group study	past_future	106	P4	Broca	Nonfluent	NA	60	M	15	NA	14	Left	Greek	Transf_source	past	9	20	cor
9	2018	Fyndanis et al.	Fyndanis et al., 2018	Group study	past_future	106	P4	Broca	Nonfluent	NA	60	M	15	NA	14	Left	Greek	Transf_source	past	9	20	cor
9	2018	Fyndanis et al.	Fyndanis et al., 2018	Group study	past_future	106	P4	Broca	Nonfluent	NA	60	M	15	NA	14	Left	Greek	Transf_source	past	9	20	cor
9	2018	Fyndanis et al.	Fyndanis et al., 2018	Group study	past_future	106	P4	Broca	Nonfluent	NA	60	M	15	NA	14	Left	Greek	Transf_source	past	9	20	cor
9	2018	Fyndanis et al.	Fyndanis et al., 2018	Group study	past_future	106	P4	Broca	Nonfluent	NA	60	M	15	NA	14	Left	Greek	Transf_source	past	9	20	cor
9	2018	Fyndanis et al.	Fyndanis et al., 2018	Group study	past_future	106	P4	Broca	Nonfluent	NA	60	M	15	NA	14	Left	Greek	Transf_source	past	9	20	cor
9	2018	Fyndanis et al.	Fyndanis et al., 2018	Group study	past_future	107	P5	Anomic	Fluent	NA	66	F	12	NA	13	Left	Greek	Transf_source	past	0	20	cor
9	2018	Fyndanis et al.	Fyndanis et al., 2018	Group study	past_future	107	P5	Anomic	Fluent	NA	66	F	12	NA	13	Left	Greek	Transf_source	past	0	20	cor
9	2018	Fyndanis et al.	Fyndanis et al., 2018	Group study	past_future	107	P5	Anomic	Fluent	NA	66	F	12	NA	13	Left	Greek	Transf_source	past	0	20	cor
9	2018	Fyndanis et al.	Fyndanis et al., 2018	Group study	past_future	107	P5	Anomic	Fluent	NA	66	F	12	NA	13	Left	Greek	Transf_source	past	0	20	cor
9	2018	Fyndanis et al.	Fyndanis et al., 2018	Group study	past_future	107	P5	Anomic	Fluent	NA	66	F	12	NA	13	Left	Greek	Transf_source	past	0	20	cor
9	2018	Fyndanis et al.	Fyndanis et al., 2018	Group study	past_future	107	P5	Anomic	Fluent	NA	66	F	12	NA	13	Left	Greek	Transf_source	past	0	20	cor
9	2018	Fyndanis et al.	Fyndanis et al., 2018	Group study	past_future	107	P5	Anomic	Fluent	NA	66	F	12	NA	13	Left	Greek	Transf_source	past	0	20	cor
9	2018	Fyndanis et al.	Fyndanis et al., 2018	Group study	past_future	107	P5	Anomic	Fluent	NA	66	F	12	NA	13	Left	Greek	Transf_source	past	0	20	cor
9	2018	Fyndanis et al.	Fyndanis et al., 2018	Group study	past_future	107	P5	Anomic	Fluent	NA	66	F	12	NA	13	Left	Greek	Transf_source	past	0	20	cor
9	2018	Fyndanis et al.	Fyndanis et al., 2018	Group study	past_future	107	P5	Anomic	Fluent	NA	66	F	12	NA	13	Left	Greek	Transf_source	past	0	20	cor
9	2018	Fyndanis et al.	Fyndanis et al., 2018	Group study	past_future	107	P5	Anomic	Fluent	NA	66	F	12	NA	13	Left	Greek	Transf_source	past	0	20	cor
9	2018	Fyndanis et al.	Fyndanis et al., 2018	Group study	past_future	107	P5	Anomic	Fluent	NA	66	F	12	NA	13	Left	Greek	Transf_source	past	0	20	cor
9	2018	Fyndanis et al.	Fyndanis et al., 2018	Group study	past_future	107	P5	Anomic	Fluent	NA	66	F	12	NA	13	Left	Greek	Transf_source	past	0	20	cor
9	2018	Fyndanis et al.	Fyndanis et al., 2018	Group study	past_future	107	P5	Anomic	Fluent	NA	66	F	12	NA	13	Left	Greek	Transf_source	past	0	20	cor
9	2018	Fyndanis et al.	Fyndanis et al., 2018	Group study	past_future	107	P5	Anomic	Fluent	NA	66	F	12	NA	13	Left	Greek	Transf_source	past	0	20	cor
9	2018	Fyndanis et al.	Fyndanis et al., 2018	Group study	past_future	107	P5	Anomic	Fluent	NA	66	F	12	NA	13	Left	Greek	Transf_source	past	0	20	cor
9	2018	Fyndanis et al.	Fyndanis et al., 2018	Group study	past_future	107	P5	Anomic	Fluent	NA	66	F	12	NA	13	Left	Greek	Transf_source	past	0	20	cor
9	2018	Fyndanis et al.	Fyndanis et al., 2018	Group study	past_future	107	P5	Anomic	Fluent	NA	66	F	12	NA	13	Left	Greek	Transf_source	past	0	20	cor
9	2018	Fyndanis et al.	Fyndanis et al., 2018	Group study	past_future	107	P5	Anomic	Fluent	NA	66	F	12	NA	13	Left	Greek	Transf_source	past	0	20	cor
9	2018	Fyndanis et al.	Fyndanis et al., 2018	Group study	past_future	107	P5	Anomic	Fluent	NA	66	F	12	NA	13	Left	Greek	Transf_source	past	0	20	cor
9	2018	Fyndanis et al.	Fyndanis et al., 2018	Group study	past_future	108	P6	Wernicke	Fluent	NA	74	F	3	NA	4	Left	Greek	Transf_source	past	18	20	cor
9	2018	Fyndanis et al.	Fyndanis et al., 2018	Group study	past_future	108	P6	Wernicke	Fluent	NA	74	F	3	NA	4	Left	Greek	Transf_source	past	18	20	cor
9	2018	Fyndanis et al.	Fyndanis et al., 2018	Group study	past_future	109	P7	Broca	Nonfluent	NA	47	F	12	NA	18	Left	Greek	Transf_source	past	5	20	cor
9	2018	Fyndanis et al.	Fyndanis et al., 2018	Group study	past_future	109	P7	Broca	Nonfluent	NA	47	F	12	NA	18	Left	Greek	Transf_source	past	5	20	cor
9	2018	Fyndanis et al.	Fyndanis et al., 2018	Group study	past_future	109	P7	Broca	Nonfluent	NA	47	F	12	NA	18	Left	Greek	Transf_source	past	5	20	cor
9	2018	Fyndanis et al.	Fyndanis et al., 2018	Group study	past_future	109	P7	Broca	Nonfluent	NA	47	F	12	NA	18	Left	Greek	Transf_source	past	5	20	cor
9	2018	Fyndanis et al.	Fyndanis et al., 2018	Group study	past_future	109	P7	Broca	Nonfluent	NA	47	F	12	NA	18	Left	Greek	Transf_source	past	5	20	cor
9	2018	Fyndanis et al.	Fyndanis et al., 2018	Group study	past_future	109	P7	Broca	Nonfluent	NA	47	F	12	NA	18	Left	Greek	Transf_source	past	5	20	cor
9	2018	Fyndanis et al.	Fyndanis et al., 2018	Group study	past_future	109	P7	Broca	Nonfluent	NA	47	F	12	NA	18	Left	Greek	Transf_source	past	5	20	cor
9	2018	Fyndanis et al.	Fyndanis et al., 2018	Group study	past_future	109	P7	Broca	Nonfluent	NA	47	F	12	NA	18	Left	Greek	Transf_source	past	5	20	cor
9	2018	Fyndanis et al.	Fyndanis et al., 2018	Group study	past_future	109	P7	Broca	Nonfluent	NA	47	F	12	NA	18	Left	Greek	Transf_source	past	5	20	cor
9	2018	Fyndanis et al.	Fyndanis et al., 2018	Group study	past_future	109	P7	Broca	Nonfluent	NA	47	F	12	NA	18	Left	Greek	Transf_source	past	5	20	cor
9	2018	Fyndanis et al.	Fyndanis et al., 2018	Group study	past_future	109	P7	Broca	Nonfluent	NA	47	F	12	NA	18	Left	Greek	Transf_source	past	5	20	cor
9	2018	Fyndanis et al.	Fyndanis et al., 2018	Group study	past_future	109	P7	Broca	Nonfluent	NA	47	F	12	NA	18	Left	Greek	Transf_source	past	5	20	cor
9	2018	Fyndanis et al.	Fyndanis et al., 2018	Group study	past_future	109	P7	Broca	Nonfluent	NA	47	F	12	NA	18	Left	Greek	Transf_source	past	5	20	cor
9	2018	Fyndanis et al.	Fyndanis et al., 2018	Group study	past_future	109	P7	Broca	Nonfluent	NA	47	F	12	NA	18	Left	Greek	Transf_source	past	5	20	cor
9	2018	Fyndanis et al.	Fyndanis et al., 2018	Group study	past_future	109	P7	Broca	Nonfluent	NA	47	F	12	NA	18	Left	Greek	Transf_source	past	5	20	cor
9	2018	Fyndanis et al.	Fyndanis et al., 2018	Group study	past_future	110	P8	Broca	Nonfluent	NA	62	F	12	NA	12	Left	Greek	Transf_source	past	5	20	cor
9	2018	Fyndanis et al.	Fyndanis et al., 2018	Group study	past_future	110	P8	Broca	Nonfluent	NA	62	F	12	NA	12	Left	Greek	Transf_source	past	5	20	cor
9	2018	Fyndanis et al.	Fyndanis et al., 2018	Group study	past_future	110	P8	Broca	Nonfluent	NA	62	F	12	NA	12	Left	Greek	Transf_source	past	5	20	cor
9	2018	Fyndanis et al.	Fyndanis et al., 2018	Group study	past_future	110	P8	Broca	Nonfluent	NA	62	F	12	NA	12	Left	Greek	Transf_source	past	5	20	cor
9	2018	Fyndanis et al.	Fyndanis et al., 2018	Group study	past_future	110	P8	Broca	Nonfluent	NA	62	F	12	NA	12	Left	Greek	Transf_source	past	5	20	cor
9	2018	Fyndanis et al.	Fyndanis et al., 2018	Group study	past_future	110	P8	Broca	Nonfluent	NA	62	F	12	NA	12	Left	Greek	Transf_source	past	5	20	cor
9	2018	Fyndanis et al.	Fyndanis et al., 2018	Group study	past_future	110	P8	Broca	Nonfluent	NA	62	F	12	NA	12	Left	Greek	Transf_source	past	5	20	cor
9	2018	Fyndanis et al.	Fyndanis et al., 2018	Group study	past_future	110	P8	Broca	Nonfluent	NA	62	F	12	NA	12	Left	Greek	Transf_source	past	5	20	cor
9	2018	Fyndanis et al.	Fyndanis et al., 2018	Group study	past_future	110	P8	Broca	Nonfluent	NA	62	F	12	NA	12	Left	Greek	Transf_source	past	5	20	cor
9	2018	Fyndanis et al.	Fyndanis et al., 2018	Group study	past_future	110	P8	Broca	Nonfluent	NA	62	F	12	NA	12	Left	Greek	Transf_source	past	5	20	cor
9	2018	Fyndanis et al.	Fyndanis et al., 2018	Group study	past_future	110	P8	Broca	Nonfluent	NA	62	F	12	NA	12	Left	Greek	Transf_source	past	5	20	cor
9	2018	Fyndanis et al.	Fyndanis et al., 2018	Group study	past_future	110	P8	Broca	Nonfluent	NA	62	F	12	NA	12	Left	Greek	Transf_source	past	5	20	cor
9	2018	Fyndanis et al.	Fyndanis et al., 2018	Group study	past_future	110	P8	Broca	Nonfluent	NA	62	F	12	NA	12	Left	Greek	Transf_source	past	5	20	cor
9	2018	Fyndanis et al.	Fyndanis et al., 2018	Group study	past_future	110	P8	Broca	Nonfluent	NA	62	F	12	NA	12	Left	Greek	Transf_source	past	5	20	cor
9	2018	Fyndanis et al.	Fyndanis et al., 2018	Group study	past_future	110	P8	Broca	Nonfluent	NA	62	F	12	NA	12	Left	Greek	Transf_source	past	5	20	cor
9	2018	Fyndanis et al.	Fyndanis et al., 2018	Group study	past_future	111	P9	Broca	Nonfluent	NA	79	F	4	NA	10	Left	Greek	Transf_source	past	8	20	cor
9	2018	Fyndanis et al.	Fyndanis et al., 2018	Group study	past_future	111	P9	Broca	Nonfluent	NA	79	F	4	NA	10	Left	Greek	Transf_source	past	8	20	cor
9	2018	Fyndanis et al.	Fyndanis et al., 2018	Group study	past_future	111	P9	Broca	Nonfluent	NA	79	F	4	NA	10	Left	Greek	Transf_source	past	8	20	cor
9	2018	Fyndanis et al.	Fyndanis et al., 2018	Group study	past_future	111	P9	Broca	Nonfluent	NA	79	F	4	NA	10	Left	Greek	Transf_source	past	8	20	cor
9	2018	Fyndanis et al.	Fyndanis et al., 2018	Group study	past_future	111	P9	Broca	Nonfluent	NA	79	F	4	NA	10	Left	Greek	Transf_source	past	8	20	cor
9	2018	Fyndanis et al.	Fyndanis et al., 2018	Group study	past_future	111	P9	Broca	Nonfluent	NA	79	F	4	NA	10	Left	Greek	Transf_source	past	8	20	cor
9	2018	Fyndanis et al.	Fyndanis et al., 2018	Group study	past_future	111	P9	Broca	Nonfluent	NA	79	F	4	NA	10	Left	Greek	Transf_source	past	8	20	cor
9	2018	Fyndanis et al.	Fyndanis et al., 2018	Group study	past_future	111	P9	Broca	Nonfluent	NA	79	F	4	NA	10	Left	Greek	Transf_source	past	8	20	cor
9	2018	Fyndanis et al.	Fyndanis et al., 2018	Group study	past_future	111	P9	Broca	Nonfluent	NA	79	F	4	NA	10	Left	Greek	Transf_source	past	8	20	cor
9	2018	Fyndanis et al.	Fyndanis et al., 2018	Group study	past_future	111	P9	Broca	Nonfluent	NA	79	F	4	NA	10	Left	Greek	Transf_source	past	8	20	cor
9	2018	Fyndanis et al.	Fyndanis et al., 2018	Group study	past_future	111	P9	Broca	Nonfluent	NA	79	F	4	NA	10	Left	Greek	Transf_source	past	8	20	cor
9	2018	Fyndanis et al.	Fyndanis et al., 2018	Group study	past_future	111	P9	Broca	Nonfluent	NA	79	F	4	NA	10	Left	Greek	Transf_source	past	8	20	cor
9	2018	Fyndanis et al.	Fyndanis et al., 2018	Group study	past_future	112	P10	Atypical anomic	Fluent	NA	90	F	6	NA	4	Left	Greek	Transf_source	past	12	20	cor
9	2018	Fyndanis et al.	Fyndanis et al., 2018	Group study	past_future	112	P10	Atypical anomic	Fluent	NA	90	F	6	NA	4	Left	Greek	Transf_source	past	12	20	cor
9	2018	Fyndanis et al.	Fyndanis et al., 2018	Group study	past_future	112	P10	Atypical anomic	Fluent	NA	90	F	6	NA	4	Left	Greek	Transf_source	past	12	20	cor
9	2018	Fyndanis et al.	Fyndanis et al., 2018	Group study	past_future	112	P10	Atypical anomic	Fluent	NA	90	F	6	NA	4	Left	Greek	Transf_source	past	12	20	cor
9	2018	Fyndanis et al.	Fyndanis et al., 2018	Group study	past_future	112	P10	Atypical anomic	Fluent	NA	90	F	6	NA	4	Left	Greek	Transf_source	past	12	20	cor
9	2018	Fyndanis et al.	Fyndanis et al., 2018	Group study	past_future	112	P10	Atypical anomic	Fluent	NA	90	F	6	NA	4	Left	Greek	Transf_source	past	12	20	cor
9	2018	Fyndanis et al.	Fyndanis et al., 2018	Group study	past_future	112	P10	Atypical anomic	Fluent	NA	90	F	6	NA	4	Left	Greek	Transf_source	past	12	20	cor
9	2018	Fyndanis et al.	Fyndanis et al., 2018	Group study	past_future	112	P10	Atypical anomic	Fluent	NA	90	F	6	NA	4	Left	Greek	Transf_source	past	12	20	cor
9	2018	Fyndanis et al.	Fyndanis et al., 2018	Group study	past_future	113	P1	Broca	Nonfluent	NA	55	F	13	NA	43	NR	Italian	Transf_source	past	4	20	cor
9	2018	Fyndanis et al.	Fyndanis et al., 2018	Group study	past_future	113	P1	Broca	Nonfluent	NA	55	F	13	NA	43	NR	Italian	Transf_source	past	4	20	cor
9	2018	Fyndanis et al.	Fyndanis et al., 2018	Group study	past_future	113	P1	Broca	Nonfluent	NA	55	F	13	NA	43	NR	Italian	Transf_source	past	4	20	cor
9	2018	Fyndanis et al.	Fyndanis et al., 2018	Group study	past_future	113	P1	Broca	Nonfluent	NA	55	F	13	NA	43	NR	Italian	Transf_source	past	4	20	cor
9	2018	Fyndanis et al.	Fyndanis et al., 2018	Group study	past_future	113	P1	Broca	Nonfluent	NA	55	F	13	NA	43	NR	Italian	Transf_source	past	4	20	cor
9	2018	Fyndanis et al.	Fyndanis et al., 2018	Group study	past_future	113	P1	Broca	Nonfluent	NA	55	F	13	NA	43	NR	Italian	Transf_source	past	4	20	cor
9	2018	Fyndanis et al.	Fyndanis et al., 2018	Group study	past_future	113	P1	Broca	Nonfluent	NA	55	F	13	NA	43	NR	Italian	Transf_source	past	4	20	cor
9	2018	Fyndanis et al.	Fyndanis et al., 2018	Group study	past_future	113	P1	Broca	Nonfluent	NA	55	F	13	NA	43	NR	Italian	Transf_source	past	4	20	cor
9	2018	Fyndanis et al.	Fyndanis et al., 2018	Group study	past_future	113	P1	Broca	Nonfluent	NA	55	F	13	NA	43	NR	Italian	Transf_source	past	4	20	cor
9	2018	Fyndanis et al.	Fyndanis et al., 2018	Group study	past_future	113	P1	Broca	Nonfluent	NA	55	F	13	NA	43	NR	Italian	Transf_source	past	4	20	cor
9	2018	Fyndanis et al.	Fyndanis et al., 2018	Group study	past_future	113	P1	Broca	Nonfluent	NA	55	F	13	NA	43	NR	Italian	Transf_source	past	4	20	cor
9	2018	Fyndanis et al.	Fyndanis et al., 2018	Group study	past_future	113	P1	Broca	Nonfluent	NA	55	F	13	NA	43	NR	Italian	Transf_source	past	4	20	cor
9	2018	Fyndanis et al.	Fyndanis et al., 2018	Group study	past_future	113	P1	Broca	Nonfluent	NA	55	F	13	NA	43	NR	Italian	Transf_source	past	4	20	cor
9	2018	Fyndanis et al.	Fyndanis et al., 2018	Group study	past_future	113	P1	Broca	Nonfluent	NA	55	F	13	NA	43	NR	Italian	Transf_source	past	4	20	cor
9	2018	Fyndanis et al.	Fyndanis et al., 2018	Group study	past_future	113	P1	Broca	Nonfluent	NA	55	F	13	NA	43	NR	Italian	Transf_source	past	4	20	cor
9	2018	Fyndanis et al.	Fyndanis et al., 2018	Group study	past_future	113	P1	Broca	Nonfluent	NA	55	F	13	NA	43	NR	Italian	Transf_source	past	4	20	cor
9	2018	Fyndanis et al.	Fyndanis et al., 2018	Group study	past_future	114	P2	Broca	Nonfluent	NA	53	M	13	NA	101	Left	Italian	Transf_source	past	13	20	cor
9	2018	Fyndanis et al.	Fyndanis et al., 2018	Group study	past_future	114	P2	Broca	Nonfluent	NA	53	M	13	NA	101	Left	Italian	Transf_source	past	13	20	cor
9	2018	Fyndanis et al.	Fyndanis et al., 2018	Group study	past_future	114	P2	Broca	Nonfluent	NA	53	M	13	NA	101	Left	Italian	Transf_source	past	13	20	cor
9	2018	Fyndanis et al.	Fyndanis et al., 2018	Group study	past_future	114	P2	Broca	Nonfluent	NA	53	M	13	NA	101	Left	Italian	Transf_source	past	13	20	cor
9	2018	Fyndanis et al.	Fyndanis et al., 2018	Group study	past_future	114	P2	Broca	Nonfluent	NA	53	M	13	NA	101	Left	Italian	Transf_source	past	13	20	cor
9	2018	Fyndanis et al.	Fyndanis et al., 2018	Group study	past_future	114	P2	Broca	Nonfluent	NA	53	M	13	NA	101	Left	Italian	Transf_source	past	13	20	cor
9	2018	Fyndanis et al.	Fyndanis et al., 2018	Group study	past_future	114	P2	Broca	Nonfluent	NA	53	M	13	NA	101	Left	Italian	Transf_source	past	13	20	cor
9	2018	Fyndanis et al.	Fyndanis et al., 2018	Group study	past_future	115	P3	Broca	Nonfluent	NA	45	F	13	NA	113	Left	Italian	Transf_source	past	0	20	cor
9	2018	Fyndanis et al.	Fyndanis et al., 2018	Group study	past_future	115	P3	Broca	Nonfluent	NA	45	F	13	NA	113	Left	Italian	Transf_source	past	0	20	cor
9	2018	Fyndanis et al.	Fyndanis et al., 2018	Group study	past_future	115	P3	Broca	Nonfluent	NA	45	F	13	NA	113	Left	Italian	Transf_source	past	0	20	cor
9	2018	Fyndanis et al.	Fyndanis et al., 2018	Group study	past_future	115	P3	Broca	Nonfluent	NA	45	F	13	NA	113	Left	Italian	Transf_source	past	0	20	cor
9	2018	Fyndanis et al.	Fyndanis et al., 2018	Group study	past_future	115	P3	Broca	Nonfluent	NA	45	F	13	NA	113	Left	Italian	Transf_source	past	0	20	cor
9	2018	Fyndanis et al.	Fyndanis et al., 2018	Group study	past_future	115	P3	Broca	Nonfluent	NA	45	F	13	NA	113	Left	Italian	Transf_source	past	0	20	cor
9	2018	Fyndanis et al.	Fyndanis et al., 2018	Group study	past_future	115	P3	Broca	Nonfluent	NA	45	F	13	NA	113	Left	Italian	Transf_source	past	0	20	cor
9	2018	Fyndanis et al.	Fyndanis et al., 2018	Group study	past_future	115	P3	Broca	Nonfluent	NA	45	F	13	NA	113	Left	Italian	Transf_source	past	0	20	cor
9	2018	Fyndanis et al.	Fyndanis et al., 2018	Group study	past_future	115	P3	Broca	Nonfluent	NA	45	F	13	NA	113	Left	Italian	Transf_source	past	0	20	cor
9	2018	Fyndanis et al.	Fyndanis et al., 2018	Group study	past_future	115	P3	Broca	Nonfluent	NA	45	F	13	NA	113	Left	Italian	Transf_source	past	0	20	cor
9	2018	Fyndanis et al.	Fyndanis et al., 2018	Group study	past_future	115	P3	Broca	Nonfluent	NA	45	F	13	NA	113	Left	Italian	Transf_source	past	0	20	cor
9	2018	Fyndanis et al.	Fyndanis et al., 2018	Group study	past_future	115	P3	Broca	Nonfluent	NA	45	F	13	NA	113	Left	Italian	Transf_source	past	0	20	cor
9	2018	Fyndanis et al.	Fyndanis et al., 2018	Group study	past_future	115	P3	Broca	Nonfluent	NA	45	F	13	NA	113	Left	Italian	Transf_source	past	0	20	cor
9	2018	Fyndanis et al.	Fyndanis et al., 2018	Group study	past_future	115	P3	Broca	Nonfluent	NA	45	F	13	NA	113	Left	Italian	Transf_source	past	0	20	cor
9	2018	Fyndanis et al.	Fyndanis et al., 2018	Group study	past_future	115	P3	Broca	Nonfluent	NA	45	F	13	NA	113	Left	Italian	Transf_source	past	0	20	cor
9	2018	Fyndanis et al.	Fyndanis et al., 2018	Group study	past_future	115	P3	Broca	Nonfluent	NA	45	F	13	NA	113	Left	Italian	Transf_source	past	0	20	cor
9	2018	Fyndanis et al.	Fyndanis et al., 2018	Group study	past_future	115	P3	Broca	Nonfluent	NA	45	F	13	NA	113	Left	Italian	Transf_source	past	0	20	cor
9	2018	Fyndanis et al.	Fyndanis et al., 2018	Group study	past_future	115	P3	Broca	Nonfluent	NA	45	F	13	NA	113	Left	Italian	Transf_source	past	0	20	cor
9	2018	Fyndanis et al.	Fyndanis et al., 2018	Group study	past_future	115	P3	Broca	Nonfluent	NA	45	F	13	NA	113	Left	Italian	Transf_source	past	0	20	cor
9	2018	Fyndanis et al.	Fyndanis et al., 2018	Group study	past_future	115	P3	Broca	Nonfluent	NA	45	F	13	NA	113	Left	Italian	Transf_source	past	0	20	cor
9	2018	Fyndanis et al.	Fyndanis et al., 2018	Group study	past_future	116	P4	Broca	Nonfluent	NA	77	M	16	NA	30	Left	Italian	Transf_source	past	5	20	cor
9	2018	Fyndanis et al.	Fyndanis et al., 2018	Group study	past_future	116	P4	Broca	Nonfluent	NA	77	M	16	NA	30	Left	Italian	Transf_source	past	5	20	cor
9	2018	Fyndanis et al.	Fyndanis et al., 2018	Group study	past_future	116	P4	Broca	Nonfluent	NA	77	M	16	NA	30	Left	Italian	Transf_source	past	5	20	cor
9	2018	Fyndanis et al.	Fyndanis et al., 2018	Group study	past_future	116	P4	Broca	Nonfluent	NA	77	M	16	NA	30	Left	Italian	Transf_source	past	5	20	cor
9	2018	Fyndanis et al.	Fyndanis et al., 2018	Group study	past_future	116	P4	Broca	Nonfluent	NA	77	M	16	NA	30	Left	Italian	Transf_source	past	5	20	cor
9	2018	Fyndanis et al.	Fyndanis et al., 2018	Group study	past_future	116	P4	Broca	Nonfluent	NA	77	M	16	NA	30	Left	Italian	Transf_source	past	5	20	cor
9	2018	Fyndanis et al.	Fyndanis et al., 2018	Group study	past_future	116	P4	Broca	Nonfluent	NA	77	M	16	NA	30	Left	Italian	Transf_source	past	5	20	cor
9	2018	Fyndanis et al.	Fyndanis et al., 2018	Group study	past_future	116	P4	Broca	Nonfluent	NA	77	M	16	NA	30	Left	Italian	Transf_source	past	5	20	cor
9	2018	Fyndanis et al.	Fyndanis et al., 2018	Group study	past_future	116	P4	Broca	Nonfluent	NA	77	M	16	NA	30	Left	Italian	Transf_source	past	5	20	cor
9	2018	Fyndanis et al.	Fyndanis et al., 2018	Group study	past_future	116	P4	Broca	Nonfluent	NA	77	M	16	NA	30	Left	Italian	Transf_source	past	5	20	cor
9	2018	Fyndanis et al.	Fyndanis et al., 2018	Group study	past_future	116	P4	Broca	Nonfluent	NA	77	M	16	NA	30	Left	Italian	Transf_source	past	5	20	cor
9	2018	Fyndanis et al.	Fyndanis et al., 2018	Group study	past_future	116	P4	Broca	Nonfluent	NA	77	M	16	NA	30	Left	Italian	Transf_source	past	5	20	cor
9	2018	Fyndanis et al.	Fyndanis et al., 2018	Group study	past_future	116	P4	Broca	Nonfluent	NA	77	M	16	NA	30	Left	Italian	Transf_source	past	5	20	cor
9	2018	Fyndanis et al.	Fyndanis et al., 2018	Group study	past_future	116	P4	Broca	Nonfluent	NA	77	M	16	NA	30	Left	Italian	Transf_source	past	5	20	cor
9	2018	Fyndanis et al.	Fyndanis et al., 2018	Group study	past_future	116	P4	Broca	Nonfluent	NA	77	M	16	NA	30	Left	Italian	Transf_source	past	5	20	cor
9	2018	Fyndanis et al.	Fyndanis et al., 2018	Group study	past_future	117	P5	Broca	Nonfluent	NA	70	M	14	NA	286	Left	Italian	Transf_source	past	17	20	cor
9	2018	Fyndanis et al.	Fyndanis et al., 2018	Group study	past_future	117	P5	Broca	Nonfluent	NA	70	M	14	NA	286	Left	Italian	Transf_source	past	17	20	cor
9	2018	Fyndanis et al.	Fyndanis et al., 2018	Group study	past_future	117	P5	Broca	Nonfluent	NA	70	M	14	NA	286	Left	Italian	Transf_source	past	17	20	cor
9	2018	Fyndanis et al.	Fyndanis et al., 2018	Group study	past_future	118	P6	Broca	Nonfluent	NA	63	M	18	NA	20	Left	Italian	Transf_source	past	4	20	cor
9	2018	Fyndanis et al.	Fyndanis et al., 2018	Group study	past_future	118	P6	Broca	Nonfluent	NA	63	M	18	NA	20	Left	Italian	Transf_source	past	4	20	cor
9	2018	Fyndanis et al.	Fyndanis et al., 2018	Group study	past_future	118	P6	Broca	Nonfluent	NA	63	M	18	NA	20	Left	Italian	Transf_source	past	4	20	cor
9	2018	Fyndanis et al.	Fyndanis et al., 2018	Group study	past_future	118	P6	Broca	Nonfluent	NA	63	M	18	NA	20	Left	Italian	Transf_source	past	4	20	cor
9	2018	Fyndanis et al.	Fyndanis et al., 2018	Group study	past_future	118	P6	Broca	Nonfluent	NA	63	M	18	NA	20	Left	Italian	Transf_source	past	4	20	cor
9	2018	Fyndanis et al.	Fyndanis et al., 2018	Group study	past_future	118	P6	Broca	Nonfluent	NA	63	M	18	NA	20	Left	Italian	Transf_source	past	4	20	cor
9	2018	Fyndanis et al.	Fyndanis et al., 2018	Group study	past_future	118	P6	Broca	Nonfluent	NA	63	M	18	NA	20	Left	Italian	Transf_source	past	4	20	cor
9	2018	Fyndanis et al.	Fyndanis et al., 2018	Group study	past_future	118	P6	Broca	Nonfluent	NA	63	M	18	NA	20	Left	Italian	Transf_source	past	4	20	cor
9	2018	Fyndanis et al.	Fyndanis et al., 2018	Group study	past_future	118	P6	Broca	Nonfluent	NA	63	M	18	NA	20	Left	Italian	Transf_source	past	4	20	cor
9	2018	Fyndanis et al.	Fyndanis et al., 2018	Group study	past_future	118	P6	Broca	Nonfluent	NA	63	M	18	NA	20	Left	Italian	Transf_source	past	4	20	cor
9	2018	Fyndanis et al.	Fyndanis et al., 2018	Group study	past_future	118	P6	Broca	Nonfluent	NA	63	M	18	NA	20	Left	Italian	Transf_source	past	4	20	cor
9	2018	Fyndanis et al.	Fyndanis et al., 2018	Group study	past_future	118	P6	Broca	Nonfluent	NA	63	M	18	NA	20	Left	Italian	Transf_source	past	4	20	cor
9	2018	Fyndanis et al.	Fyndanis et al., 2018	Group study	past_future	118	P6	Broca	Nonfluent	NA	63	M	18	NA	20	Left	Italian	Transf_source	past	4	20	cor
9	2018	Fyndanis et al.	Fyndanis et al., 2018	Group study	past_future	118	P6	Broca	Nonfluent	NA	63	M	18	NA	20	Left	Italian	Transf_source	past	4	20	cor
9	2018	Fyndanis et al.	Fyndanis et al., 2018	Group study	past_future	118	P6	Broca	Nonfluent	NA	63	M	18	NA	20	Left	Italian	Transf_source	past	4	20	cor
9	2018	Fyndanis et al.	Fyndanis et al., 2018	Group study	past_future	118	P6	Broca	Nonfluent	NA	63	M	18	NA	20	Left	Italian	Transf_source	past	4	20	cor
9	2018	Fyndanis et al.	Fyndanis et al., 2018	Group study	past_future	119	P7	Broca	Nonfluent	NA	43	F	13	NA	156	Left	Italian	Transf_source	past	1	20	cor
9	2018	Fyndanis et al.	Fyndanis et al., 2018	Group study	past_future	119	P7	Broca	Nonfluent	NA	43	F	13	NA	156	Left	Italian	Transf_source	past	1	20	cor
9	2018	Fyndanis et al.	Fyndanis et al., 2018	Group study	past_future	119	P7	Broca	Nonfluent	NA	43	F	13	NA	156	Left	Italian	Transf_source	past	1	20	cor
9	2018	Fyndanis et al.	Fyndanis et al., 2018	Group study	past_future	119	P7	Broca	Nonfluent	NA	43	F	13	NA	156	Left	Italian	Transf_source	past	1	20	cor
9	2018	Fyndanis et al.	Fyndanis et al., 2018	Group study	past_future	119	P7	Broca	Nonfluent	NA	43	F	13	NA	156	Left	Italian	Transf_source	past	1	20	cor
9	2018	Fyndanis et al.	Fyndanis et al., 2018	Group study	past_future	119	P7	Broca	Nonfluent	NA	43	F	13	NA	156	Left	Italian	Transf_source	past	1	20	cor
9	2018	Fyndanis et al.	Fyndanis et al., 2018	Group study	past_future	119	P7	Broca	Nonfluent	NA	43	F	13	NA	156	Left	Italian	Transf_source	past	1	20	cor
9	2018	Fyndanis et al.	Fyndanis et al., 2018	Group study	past_future	119	P7	Broca	Nonfluent	NA	43	F	13	NA	156	Left	Italian	Transf_source	past	1	20	cor
9	2018	Fyndanis et al.	Fyndanis et al., 2018	Group study	past_future	119	P7	Broca	Nonfluent	NA	43	F	13	NA	156	Left	Italian	Transf_source	past	1	20	cor
9	2018	Fyndanis et al.	Fyndanis et al., 2018	Group study	past_future	119	P7	Broca	Nonfluent	NA	43	F	13	NA	156	Left	Italian	Transf_source	past	1	20	cor
9	2018	Fyndanis et al.	Fyndanis et al., 2018	Group study	past_future	119	P7	Broca	Nonfluent	NA	43	F	13	NA	156	Left	Italian	Transf_source	past	1	20	cor
9	2018	Fyndanis et al.	Fyndanis et al., 2018	Group study	past_future	119	P7	Broca	Nonfluent	NA	43	F	13	NA	156	Left	Italian	Transf_source	past	1	20	cor
9	2018	Fyndanis et al.	Fyndanis et al., 2018	Group study	past_future	119	P7	Broca	Nonfluent	NA	43	F	13	NA	156	Left	Italian	Transf_source	past	1	20	cor
9	2018	Fyndanis et al.	Fyndanis et al., 2018	Group study	past_future	119	P7	Broca	Nonfluent	NA	43	F	13	NA	156	Left	Italian	Transf_source	past	1	20	cor
9	2018	Fyndanis et al.	Fyndanis et al., 2018	Group study	past_future	119	P7	Broca	Nonfluent	NA	43	F	13	NA	156	Left	Italian	Transf_source	past	1	20	cor
9	2018	Fyndanis et al.	Fyndanis et al., 2018	Group study	past_future	119	P7	Broca	Nonfluent	NA	43	F	13	NA	156	Left	Italian	Transf_source	past	1	20	cor
9	2018	Fyndanis et al.	Fyndanis et al., 2018	Group study	past_future	119	P7	Broca	Nonfluent	NA	43	F	13	NA	156	Left	Italian	Transf_source	past	1	20	cor
9	2018	Fyndanis et al.	Fyndanis et al., 2018	Group study	past_future	119	P7	Broca	Nonfluent	NA	43	F	13	NA	156	Left	Italian	Transf_source	past	1	20	cor
9	2018	Fyndanis et al.	Fyndanis et al., 2018	Group study	past_future	119	P7	Broca	Nonfluent	NA	43	F	13	NA	156	Left	Italian	Transf_source	past	1	20	cor
10	2019	Fyndanis & Themistocleous	Fyndanis & Themistocleous, 2019	Group study	past_future	120	P1	Transcortical motor	Nonfluent	NA	56	M	12	NA	2023-05-28	Left	Greek	Transf_source	past	14	32	cor
10	2019	Fyndanis & Themistocleous	Fyndanis & Themistocleous, 2019	Group study	past_future	120	P1	Transcortical motor	Nonfluent	NA	56	M	12	NA	2023-05-28	Left	Greek	Transf_source	past	14	32	cor
10	2019	Fyndanis & Themistocleous	Fyndanis & Themistocleous, 2019	Group study	past_future	120	P1	Transcortical motor	Nonfluent	NA	56	M	12	NA	2023-05-28	Left	Greek	Transf_source	past	14	32	cor
10	2019	Fyndanis & Themistocleous	Fyndanis & Themistocleous, 2019	Group study	past_future	120	P1	Transcortical motor	Nonfluent	NA	56	M	12	NA	2023-05-28	Left	Greek	Transf_source	past	14	32	cor
10	2019	Fyndanis & Themistocleous	Fyndanis & Themistocleous, 2019	Group study	past_future	120	P1	Transcortical motor	Nonfluent	NA	56	M	12	NA	2023-05-28	Left	Greek	Transf_source	past	14	32	cor
10	2019	Fyndanis & Themistocleous	Fyndanis & Themistocleous, 2019	Group study	past_future	120	P1	Transcortical motor	Nonfluent	NA	56	M	12	NA	2023-05-28	Left	Greek	Transf_source	past	14	32	cor
10	2019	Fyndanis & Themistocleous	Fyndanis & Themistocleous, 2019	Group study	past_future	120	P1	Transcortical motor	Nonfluent	NA	56	M	12	NA	2023-05-28	Left	Greek	Transf_source	past	14	32	cor
10	2019	Fyndanis & Themistocleous	Fyndanis & Themistocleous, 2019	Group study	past_future	120	P1	Transcortical motor	Nonfluent	NA	56	M	12	NA	2023-05-28	Left	Greek	Transf_source	past	14	32	cor
10	2019	Fyndanis & Themistocleous	Fyndanis & Themistocleous, 2019	Group study	past_future	120	P1	Transcortical motor	Nonfluent	NA	56	M	12	NA	2023-05-28	Left	Greek	Transf_source	past	14	32	cor
10	2019	Fyndanis & Themistocleous	Fyndanis & Themistocleous, 2019	Group study	past_future	120	P1	Transcortical motor	Nonfluent	NA	56	M	12	NA	2023-05-28	Left	Greek	Transf_source	past	14	32	cor
10	2019	Fyndanis & Themistocleous	Fyndanis & Themistocleous, 2019	Group study	past_future	120	P1	Transcortical motor	Nonfluent	NA	56	M	12	NA	2023-05-28	Left	Greek	Transf_source	past	14	32	cor
10	2019	Fyndanis & Themistocleous	Fyndanis & Themistocleous, 2019	Group study	past_future	120	P1	Transcortical motor	Nonfluent	NA	56	M	12	NA	2023-05-28	Left	Greek	Transf_source	past	14	32	cor
10	2019	Fyndanis & Themistocleous	Fyndanis & Themistocleous, 2019	Group study	past_future	120	P1	Transcortical motor	Nonfluent	NA	56	M	12	NA	2023-05-28	Left	Greek	Transf_source	past	14	32	cor
10	2019	Fyndanis & Themistocleous	Fyndanis & Themistocleous, 2019	Group study	past_future	120	P1	Transcortical motor	Nonfluent	NA	56	M	12	NA	2023-05-28	Left	Greek	Transf_source	past	14	32	cor
10	2019	Fyndanis & Themistocleous	Fyndanis & Themistocleous, 2019	Group study	past_future	120	P1	Transcortical motor	Nonfluent	NA	56	M	12	NA	2023-05-28	Left	Greek	Transf_source	past	14	32	cor
10	2019	Fyndanis & Themistocleous	Fyndanis & Themistocleous, 2019	Group study	past_future	120	P1	Transcortical motor	Nonfluent	NA	56	M	12	NA	2023-05-28	Left	Greek	Transf_source	past	14	32	cor
10	2019	Fyndanis & Themistocleous	Fyndanis & Themistocleous, 2019	Group study	past_future	120	P1	Transcortical motor	Nonfluent	NA	56	M	12	NA	2023-05-28	Left	Greek	Transf_source	past	14	32	cor
10	2019	Fyndanis & Themistocleous	Fyndanis & Themistocleous, 2019	Group study	past_future	120	P1	Transcortical motor	Nonfluent	NA	56	M	12	NA	2023-05-28	Left	Greek	Transf_source	past	14	32	cor
10	2019	Fyndanis & Themistocleous	Fyndanis & Themistocleous, 2019	Group study	past_future	121	P2	Transcortical motor	Nonfluent	NA	70	F	13	NA	86	Left	Greek	Transf_source	past	13	32	cor
10	2019	Fyndanis & Themistocleous	Fyndanis & Themistocleous, 2019	Group study	past_future	121	P2	Transcortical motor	Nonfluent	NA	70	F	13	NA	86	Left	Greek	Transf_source	past	13	32	cor
10	2019	Fyndanis & Themistocleous	Fyndanis & Themistocleous, 2019	Group study	past_future	121	P2	Transcortical motor	Nonfluent	NA	70	F	13	NA	86	Left	Greek	Transf_source	past	13	32	cor
10	2019	Fyndanis & Themistocleous	Fyndanis & Themistocleous, 2019	Group study	past_future	121	P2	Transcortical motor	Nonfluent	NA	70	F	13	NA	86	Left	Greek	Transf_source	past	13	32	cor
10	2019	Fyndanis & Themistocleous	Fyndanis & Themistocleous, 2019	Group study	past_future	121	P2	Transcortical motor	Nonfluent	NA	70	F	13	NA	86	Left	Greek	Transf_source	past	13	32	cor
10	2019	Fyndanis & Themistocleous	Fyndanis & Themistocleous, 2019	Group study	past_future	121	P2	Transcortical motor	Nonfluent	NA	70	F	13	NA	86	Left	Greek	Transf_source	past	13	32	cor
10	2019	Fyndanis & Themistocleous	Fyndanis & Themistocleous, 2019	Group study	past_future	121	P2	Transcortical motor	Nonfluent	NA	70	F	13	NA	86	Left	Greek	Transf_source	past	13	32	cor
10	2019	Fyndanis & Themistocleous	Fyndanis & Themistocleous, 2019	Group study	past_future	121	P2	Transcortical motor	Nonfluent	NA	70	F	13	NA	86	Left	Greek	Transf_source	past	13	32	cor
10	2019	Fyndanis & Themistocleous	Fyndanis & Themistocleous, 2019	Group study	past_future	121	P2	Transcortical motor	Nonfluent	NA	70	F	13	NA	86	Left	Greek	Transf_source	past	13	32	cor
10	2019	Fyndanis & Themistocleous	Fyndanis & Themistocleous, 2019	Group study	past_future	121	P2	Transcortical motor	Nonfluent	NA	70	F	13	NA	86	Left	Greek	Transf_source	past	13	32	cor
10	2019	Fyndanis & Themistocleous	Fyndanis & Themistocleous, 2019	Group study	past_future	121	P2	Transcortical motor	Nonfluent	NA	70	F	13	NA	86	Left	Greek	Transf_source	past	13	32	cor
10	2019	Fyndanis & Themistocleous	Fyndanis & Themistocleous, 2019	Group study	past_future	121	P2	Transcortical motor	Nonfluent	NA	70	F	13	NA	86	Left	Greek	Transf_source	past	13	32	cor
10	2019	Fyndanis & Themistocleous	Fyndanis & Themistocleous, 2019	Group study	past_future	121	P2	Transcortical motor	Nonfluent	NA	70	F	13	NA	86	Left	Greek	Transf_source	past	13	32	cor
10	2019	Fyndanis & Themistocleous	Fyndanis & Themistocleous, 2019	Group study	past_future	121	P2	Transcortical motor	Nonfluent	NA	70	F	13	NA	86	Left	Greek	Transf_source	past	13	32	cor
10	2019	Fyndanis & Themistocleous	Fyndanis & Themistocleous, 2019	Group study	past_future	121	P2	Transcortical motor	Nonfluent	NA	70	F	13	NA	86	Left	Greek	Transf_source	past	13	32	cor
10	2019	Fyndanis & Themistocleous	Fyndanis & Themistocleous, 2019	Group study	past_future	121	P2	Transcortical motor	Nonfluent	NA	70	F	13	NA	86	Left	Greek	Transf_source	past	13	32	cor
10	2019	Fyndanis & Themistocleous	Fyndanis & Themistocleous, 2019	Group study	past_future	121	P2	Transcortical motor	Nonfluent	NA	70	F	13	NA	86	Left	Greek	Transf_source	past	13	32	cor
10	2019	Fyndanis & Themistocleous	Fyndanis & Themistocleous, 2019	Group study	past_future	121	P2	Transcortical motor	Nonfluent	NA	70	F	13	NA	86	Left	Greek	Transf_source	past	13	32	cor
10	2019	Fyndanis & Themistocleous	Fyndanis & Themistocleous, 2019	Group study	past_future	121	P2	Transcortical motor	Nonfluent	NA	70	F	13	NA	86	Left	Greek	Transf_source	past	13	32	cor
10	2019	Fyndanis & Themistocleous	Fyndanis & Themistocleous, 2019	Group study	past_future	122	P3	Broca	Nonfluent	NA	60	M	15	NA	14	Left	Greek	Transf_source	past	5	32	cor
10	2019	Fyndanis & Themistocleous	Fyndanis & Themistocleous, 2019	Group study	past_future	122	P3	Broca	Nonfluent	NA	60	M	15	NA	14	Left	Greek	Transf_source	past	5	32	cor
10	2019	Fyndanis & Themistocleous	Fyndanis & Themistocleous, 2019	Group study	past_future	122	P3	Broca	Nonfluent	NA	60	M	15	NA	14	Left	Greek	Transf_source	past	5	32	cor
10	2019	Fyndanis & Themistocleous	Fyndanis & Themistocleous, 2019	Group study	past_future	122	P3	Broca	Nonfluent	NA	60	M	15	NA	14	Left	Greek	Transf_source	past	5	32	cor
10	2019	Fyndanis & Themistocleous	Fyndanis & Themistocleous, 2019	Group study	past_future	122	P3	Broca	Nonfluent	NA	60	M	15	NA	14	Left	Greek	Transf_source	past	5	32	cor
10	2019	Fyndanis & Themistocleous	Fyndanis & Themistocleous, 2019	Group study	past_future	122	P3	Broca	Nonfluent	NA	60	M	15	NA	14	Left	Greek	Transf_source	past	5	32	cor
10	2019	Fyndanis & Themistocleous	Fyndanis & Themistocleous, 2019	Group study	past_future	122	P3	Broca	Nonfluent	NA	60	M	15	NA	14	Left	Greek	Transf_source	past	5	32	cor
10	2019	Fyndanis & Themistocleous	Fyndanis & Themistocleous, 2019	Group study	past_future	122	P3	Broca	Nonfluent	NA	60	M	15	NA	14	Left	Greek	Transf_source	past	5	32	cor
10	2019	Fyndanis & Themistocleous	Fyndanis & Themistocleous, 2019	Group study	past_future	122	P3	Broca	Nonfluent	NA	60	M	15	NA	14	Left	Greek	Transf_source	past	5	32	cor
10	2019	Fyndanis & Themistocleous	Fyndanis & Themistocleous, 2019	Group study	past_future	122	P3	Broca	Nonfluent	NA	60	M	15	NA	14	Left	Greek	Transf_source	past	5	32	cor
10	2019	Fyndanis & Themistocleous	Fyndanis & Themistocleous, 2019	Group study	past_future	122	P3	Broca	Nonfluent	NA	60	M	15	NA	14	Left	Greek	Transf_source	past	5	32	cor
10	2019	Fyndanis & Themistocleous	Fyndanis & Themistocleous, 2019	Group study	past_future	122	P3	Broca	Nonfluent	NA	60	M	15	NA	14	Left	Greek	Transf_source	past	5	32	cor
10	2019	Fyndanis & Themistocleous	Fyndanis & Themistocleous, 2019	Group study	past_future	122	P3	Broca	Nonfluent	NA	60	M	15	NA	14	Left	Greek	Transf_source	past	5	32	cor
10	2019	Fyndanis & Themistocleous	Fyndanis & Themistocleous, 2019	Group study	past_future	122	P3	Broca	Nonfluent	NA	60	M	15	NA	14	Left	Greek	Transf_source	past	5	32	cor
10	2019	Fyndanis & Themistocleous	Fyndanis & Themistocleous, 2019	Group study	past_future	122	P3	Broca	Nonfluent	NA	60	M	15	NA	14	Left	Greek	Transf_source	past	5	32	cor
10	2019	Fyndanis & Themistocleous	Fyndanis & Themistocleous, 2019	Group study	past_future	122	P3	Broca	Nonfluent	NA	60	M	15	NA	14	Left	Greek	Transf_source	past	5	32	cor
10	2019	Fyndanis & Themistocleous	Fyndanis & Themistocleous, 2019	Group study	past_future	122	P3	Broca	Nonfluent	NA	60	M	15	NA	14	Left	Greek	Transf_source	past	5	32	cor
10	2019	Fyndanis & Themistocleous	Fyndanis & Themistocleous, 2019	Group study	past_future	122	P3	Broca	Nonfluent	NA	60	M	15	NA	14	Left	Greek	Transf_source	past	5	32	cor
10	2019	Fyndanis & Themistocleous	Fyndanis & Themistocleous, 2019	Group study	past_future	122	P3	Broca	Nonfluent	NA	60	M	15	NA	14	Left	Greek	Transf_source	past	5	32	cor
10	2019	Fyndanis & Themistocleous	Fyndanis & Themistocleous, 2019	Group study	past_future	122	P3	Broca	Nonfluent	NA	60	M	15	NA	14	Left	Greek	Transf_source	past	5	32	cor
10	2019	Fyndanis & Themistocleous	Fyndanis & Themistocleous, 2019	Group study	past_future	122	P3	Broca	Nonfluent	NA	60	M	15	NA	14	Left	Greek	Transf_source	past	5	32	cor
10	2019	Fyndanis & Themistocleous	Fyndanis & Themistocleous, 2019	Group study	past_future	122	P3	Broca	Nonfluent	NA	60	M	15	NA	14	Left	Greek	Transf_source	past	5	32	cor
10	2019	Fyndanis & Themistocleous	Fyndanis & Themistocleous, 2019	Group study	past_future	122	P3	Broca	Nonfluent	NA	60	M	15	NA	14	Left	Greek	Transf_source	past	5	32	cor
10	2019	Fyndanis & Themistocleous	Fyndanis & Themistocleous, 2019	Group study	past_future	122	P3	Broca	Nonfluent	NA	60	M	15	NA	14	Left	Greek	Transf_source	past	5	32	cor
10	2019	Fyndanis & Themistocleous	Fyndanis & Themistocleous, 2019	Group study	past_future	122	P3	Broca	Nonfluent	NA	60	M	15	NA	14	Left	Greek	Transf_source	past	5	32	cor
10	2019	Fyndanis & Themistocleous	Fyndanis & Themistocleous, 2019	Group study	past_future	122	P3	Broca	Nonfluent	NA	60	M	15	NA	14	Left	Greek	Transf_source	past	5	32	cor
10	2019	Fyndanis & Themistocleous	Fyndanis & Themistocleous, 2019	Group study	past_future	122	P3	Broca	Nonfluent	NA	60	M	15	NA	14	Left	Greek	Transf_source	past	5	32	cor
10	2019	Fyndanis & Themistocleous	Fyndanis & Themistocleous, 2019	Group study	past_future	123	P4	Conduction	Fluent	NA	72	F	6	NA	4	Left	Greek	Transf_source	past	6	32	cor
10	2019	Fyndanis & Themistocleous	Fyndanis & Themistocleous, 2019	Group study	past_future	123	P4	Conduction	Fluent	NA	72	F	6	NA	4	Left	Greek	Transf_source	past	6	32	cor
10	2019	Fyndanis & Themistocleous	Fyndanis & Themistocleous, 2019	Group study	past_future	123	P4	Conduction	Fluent	NA	72	F	6	NA	4	Left	Greek	Transf_source	past	6	32	cor
10	2019	Fyndanis & Themistocleous	Fyndanis & Themistocleous, 2019	Group study	past_future	123	P4	Conduction	Fluent	NA	72	F	6	NA	4	Left	Greek	Transf_source	past	6	32	cor
10	2019	Fyndanis & Themistocleous	Fyndanis & Themistocleous, 2019	Group study	past_future	123	P4	Conduction	Fluent	NA	72	F	6	NA	4	Left	Greek	Transf_source	past	6	32	cor
10	2019	Fyndanis & Themistocleous	Fyndanis & Themistocleous, 2019	Group study	past_future	123	P4	Conduction	Fluent	NA	72	F	6	NA	4	Left	Greek	Transf_source	past	6	32	cor
10	2019	Fyndanis & Themistocleous	Fyndanis & Themistocleous, 2019	Group study	past_future	123	P4	Conduction	Fluent	NA	72	F	6	NA	4	Left	Greek	Transf_source	past	6	32	cor
10	2019	Fyndanis & Themistocleous	Fyndanis & Themistocleous, 2019	Group study	past_future	123	P4	Conduction	Fluent	NA	72	F	6	NA	4	Left	Greek	Transf_source	past	6	32	cor
10	2019	Fyndanis & Themistocleous	Fyndanis & Themistocleous, 2019	Group study	past_future	123	P4	Conduction	Fluent	NA	72	F	6	NA	4	Left	Greek	Transf_source	past	6	32	cor
10	2019	Fyndanis & Themistocleous	Fyndanis & Themistocleous, 2019	Group study	past_future	123	P4	Conduction	Fluent	NA	72	F	6	NA	4	Left	Greek	Transf_source	past	6	32	cor
10	2019	Fyndanis & Themistocleous	Fyndanis & Themistocleous, 2019	Group study	past_future	123	P4	Conduction	Fluent	NA	72	F	6	NA	4	Left	Greek	Transf_source	past	6	32	cor
10	2019	Fyndanis & Themistocleous	Fyndanis & Themistocleous, 2019	Group study	past_future	123	P4	Conduction	Fluent	NA	72	F	6	NA	4	Left	Greek	Transf_source	past	6	32	cor
10	2019	Fyndanis & Themistocleous	Fyndanis & Themistocleous, 2019	Group study	past_future	123	P4	Conduction	Fluent	NA	72	F	6	NA	4	Left	Greek	Transf_source	past	6	32	cor
10	2019	Fyndanis & Themistocleous	Fyndanis & Themistocleous, 2019	Group study	past_future	123	P4	Conduction	Fluent	NA	72	F	6	NA	4	Left	Greek	Transf_source	past	6	32	cor
10	2019	Fyndanis & Themistocleous	Fyndanis & Themistocleous, 2019	Group study	past_future	123	P4	Conduction	Fluent	NA	72	F	6	NA	4	Left	Greek	Transf_source	past	6	32	cor
10	2019	Fyndanis & Themistocleous	Fyndanis & Themistocleous, 2019	Group study	past_future	123	P4	Conduction	Fluent	NA	72	F	6	NA	4	Left	Greek	Transf_source	past	6	32	cor
10	2019	Fyndanis & Themistocleous	Fyndanis & Themistocleous, 2019	Group study	past_future	123	P4	Conduction	Fluent	NA	72	F	6	NA	4	Left	Greek	Transf_source	past	6	32	cor
10	2019	Fyndanis & Themistocleous	Fyndanis & Themistocleous, 2019	Group study	past_future	123	P4	Conduction	Fluent	NA	72	F	6	NA	4	Left	Greek	Transf_source	past	6	32	cor
10	2019	Fyndanis & Themistocleous	Fyndanis & Themistocleous, 2019	Group study	past_future	123	P4	Conduction	Fluent	NA	72	F	6	NA	4	Left	Greek	Transf_source	past	6	32	cor
10	2019	Fyndanis & Themistocleous	Fyndanis & Themistocleous, 2019	Group study	past_future	123	P4	Conduction	Fluent	NA	72	F	6	NA	4	Left	Greek	Transf_source	past	6	32	cor
10	2019	Fyndanis & Themistocleous	Fyndanis & Themistocleous, 2019	Group study	past_future	123	P4	Conduction	Fluent	NA	72	F	6	NA	4	Left	Greek	Transf_source	past	6	32	cor
10	2019	Fyndanis & Themistocleous	Fyndanis & Themistocleous, 2019	Group study	past_future	123	P4	Conduction	Fluent	NA	72	F	6	NA	4	Left	Greek	Transf_source	past	6	32	cor
10	2019	Fyndanis & Themistocleous	Fyndanis & Themistocleous, 2019	Group study	past_future	123	P4	Conduction	Fluent	NA	72	F	6	NA	4	Left	Greek	Transf_source	past	6	32	cor
10	2019	Fyndanis & Themistocleous	Fyndanis & Themistocleous, 2019	Group study	past_future	123	P4	Conduction	Fluent	NA	72	F	6	NA	4	Left	Greek	Transf_source	past	6	32	cor
10	2019	Fyndanis & Themistocleous	Fyndanis & Themistocleous, 2019	Group study	past_future	123	P4	Conduction	Fluent	NA	72	F	6	NA	4	Left	Greek	Transf_source	past	6	32	cor
10	2019	Fyndanis & Themistocleous	Fyndanis & Themistocleous, 2019	Group study	past_future	123	P4	Conduction	Fluent	NA	72	F	6	NA	4	Left	Greek	Transf_source	past	6	32	cor
10	2019	Fyndanis & Themistocleous	Fyndanis & Themistocleous, 2019	Group study	past_future	124	P5	Anomic	Fluent	NA	66	F	12	NA	13	Left	Greek	Transf_source	past	2	32	cor
10	2019	Fyndanis & Themistocleous	Fyndanis & Themistocleous, 2019	Group study	past_future	124	P5	Anomic	Fluent	NA	66	F	12	NA	13	Left	Greek	Transf_source	past	2	32	cor
10	2019	Fyndanis & Themistocleous	Fyndanis & Themistocleous, 2019	Group study	past_future	124	P5	Anomic	Fluent	NA	66	F	12	NA	13	Left	Greek	Transf_source	past	2	32	cor
10	2019	Fyndanis & Themistocleous	Fyndanis & Themistocleous, 2019	Group study	past_future	124	P5	Anomic	Fluent	NA	66	F	12	NA	13	Left	Greek	Transf_source	past	2	32	cor
10	2019	Fyndanis & Themistocleous	Fyndanis & Themistocleous, 2019	Group study	past_future	124	P5	Anomic	Fluent	NA	66	F	12	NA	13	Left	Greek	Transf_source	past	2	32	cor
10	2019	Fyndanis & Themistocleous	Fyndanis & Themistocleous, 2019	Group study	past_future	124	P5	Anomic	Fluent	NA	66	F	12	NA	13	Left	Greek	Transf_source	past	2	32	cor
10	2019	Fyndanis & Themistocleous	Fyndanis & Themistocleous, 2019	Group study	past_future	124	P5	Anomic	Fluent	NA	66	F	12	NA	13	Left	Greek	Transf_source	past	2	32	cor
10	2019	Fyndanis & Themistocleous	Fyndanis & Themistocleous, 2019	Group study	past_future	124	P5	Anomic	Fluent	NA	66	F	12	NA	13	Left	Greek	Transf_source	past	2	32	cor
10	2019	Fyndanis & Themistocleous	Fyndanis & Themistocleous, 2019	Group study	past_future	124	P5	Anomic	Fluent	NA	66	F	12	NA	13	Left	Greek	Transf_source	past	2	32	cor
10	2019	Fyndanis & Themistocleous	Fyndanis & Themistocleous, 2019	Group study	past_future	124	P5	Anomic	Fluent	NA	66	F	12	NA	13	Left	Greek	Transf_source	past	2	32	cor
10	2019	Fyndanis & Themistocleous	Fyndanis & Themistocleous, 2019	Group study	past_future	124	P5	Anomic	Fluent	NA	66	F	12	NA	13	Left	Greek	Transf_source	past	2	32	cor
10	2019	Fyndanis & Themistocleous	Fyndanis & Themistocleous, 2019	Group study	past_future	124	P5	Anomic	Fluent	NA	66	F	12	NA	13	Left	Greek	Transf_source	past	2	32	cor
10	2019	Fyndanis & Themistocleous	Fyndanis & Themistocleous, 2019	Group study	past_future	124	P5	Anomic	Fluent	NA	66	F	12	NA	13	Left	Greek	Transf_source	past	2	32	cor
10	2019	Fyndanis & Themistocleous	Fyndanis & Themistocleous, 2019	Group study	past_future	124	P5	Anomic	Fluent	NA	66	F	12	NA	13	Left	Greek	Transf_source	past	2	32	cor
10	2019	Fyndanis & Themistocleous	Fyndanis & Themistocleous, 2019	Group study	past_future	124	P5	Anomic	Fluent	NA	66	F	12	NA	13	Left	Greek	Transf_source	past	2	32	cor
10	2019	Fyndanis & Themistocleous	Fyndanis & Themistocleous, 2019	Group study	past_future	124	P5	Anomic	Fluent	NA	66	F	12	NA	13	Left	Greek	Transf_source	past	2	32	cor
10	2019	Fyndanis & Themistocleous	Fyndanis & Themistocleous, 2019	Group study	past_future	124	P5	Anomic	Fluent	NA	66	F	12	NA	13	Left	Greek	Transf_source	past	2	32	cor
10	2019	Fyndanis & Themistocleous	Fyndanis & Themistocleous, 2019	Group study	past_future	124	P5	Anomic	Fluent	NA	66	F	12	NA	13	Left	Greek	Transf_source	past	2	32	cor
10	2019	Fyndanis & Themistocleous	Fyndanis & Themistocleous, 2019	Group study	past_future	124	P5	Anomic	Fluent	NA	66	F	12	NA	13	Left	Greek	Transf_source	past	2	32	cor
10	2019	Fyndanis & Themistocleous	Fyndanis & Themistocleous, 2019	Group study	past_future	124	P5	Anomic	Fluent	NA	66	F	12	NA	13	Left	Greek	Transf_source	past	2	32	cor
10	2019	Fyndanis & Themistocleous	Fyndanis & Themistocleous, 2019	Group study	past_future	124	P5	Anomic	Fluent	NA	66	F	12	NA	13	Left	Greek	Transf_source	past	2	32	cor
10	2019	Fyndanis & Themistocleous	Fyndanis & Themistocleous, 2019	Group study	past_future	124	P5	Anomic	Fluent	NA	66	F	12	NA	13	Left	Greek	Transf_source	past	2	32	cor
10	2019	Fyndanis & Themistocleous	Fyndanis & Themistocleous, 2019	Group study	past_future	124	P5	Anomic	Fluent	NA	66	F	12	NA	13	Left	Greek	Transf_source	past	2	32	cor
10	2019	Fyndanis & Themistocleous	Fyndanis & Themistocleous, 2019	Group study	past_future	124	P5	Anomic	Fluent	NA	66	F	12	NA	13	Left	Greek	Transf_source	past	2	32	cor
10	2019	Fyndanis & Themistocleous	Fyndanis & Themistocleous, 2019	Group study	past_future	124	P5	Anomic	Fluent	NA	66	F	12	NA	13	Left	Greek	Transf_source	past	2	32	cor
10	2019	Fyndanis & Themistocleous	Fyndanis & Themistocleous, 2019	Group study	past_future	124	P5	Anomic	Fluent	NA	66	F	12	NA	13	Left	Greek	Transf_source	past	2	32	cor
10	2019	Fyndanis & Themistocleous	Fyndanis & Themistocleous, 2019	Group study	past_future	124	P5	Anomic	Fluent	NA	66	F	12	NA	13	Left	Greek	Transf_source	past	2	32	cor
10	2019	Fyndanis & Themistocleous	Fyndanis & Themistocleous, 2019	Group study	past_future	124	P5	Anomic	Fluent	NA	66	F	12	NA	13	Left	Greek	Transf_source	past	2	32	cor
10	2019	Fyndanis & Themistocleous	Fyndanis & Themistocleous, 2019	Group study	past_future	124	P5	Anomic	Fluent	NA	66	F	12	NA	13	Left	Greek	Transf_source	past	2	32	cor
10	2019	Fyndanis & Themistocleous	Fyndanis & Themistocleous, 2019	Group study	past_future	124	P5	Anomic	Fluent	NA	66	F	12	NA	13	Left	Greek	Transf_source	past	2	32	cor
10	2019	Fyndanis & Themistocleous	Fyndanis & Themistocleous, 2019	Group study	past_future	125	P6	Atypical anomic	Fluent	NA	64	M	6	NA	4	Left	Greek	Transf_source	past	9	32	cor
10	2019	Fyndanis & Themistocleous	Fyndanis & Themistocleous, 2019	Group study	past_future	125	P6	Atypical anomic	Fluent	NA	64	M	6	NA	4	Left	Greek	Transf_source	past	9	32	cor
10	2019	Fyndanis & Themistocleous	Fyndanis & Themistocleous, 2019	Group study	past_future	125	P6	Atypical anomic	Fluent	NA	64	M	6	NA	4	Left	Greek	Transf_source	past	9	32	cor
10	2019	Fyndanis & Themistocleous	Fyndanis & Themistocleous, 2019	Group study	past_future	125	P6	Atypical anomic	Fluent	NA	64	M	6	NA	4	Left	Greek	Transf_source	past	9	32	cor
10	2019	Fyndanis & Themistocleous	Fyndanis & Themistocleous, 2019	Group study	past_future	125	P6	Atypical anomic	Fluent	NA	64	M	6	NA	4	Left	Greek	Transf_source	past	9	32	cor
10	2019	Fyndanis & Themistocleous	Fyndanis & Themistocleous, 2019	Group study	past_future	125	P6	Atypical anomic	Fluent	NA	64	M	6	NA	4	Left	Greek	Transf_source	past	9	32	cor
10	2019	Fyndanis & Themistocleous	Fyndanis & Themistocleous, 2019	Group study	past_future	125	P6	Atypical anomic	Fluent	NA	64	M	6	NA	4	Left	Greek	Transf_source	past	9	32	cor
10	2019	Fyndanis & Themistocleous	Fyndanis & Themistocleous, 2019	Group study	past_future	125	P6	Atypical anomic	Fluent	NA	64	M	6	NA	4	Left	Greek	Transf_source	past	9	32	cor
10	2019	Fyndanis & Themistocleous	Fyndanis & Themistocleous, 2019	Group study	past_future	125	P6	Atypical anomic	Fluent	NA	64	M	6	NA	4	Left	Greek	Transf_source	past	9	32	cor
10	2019	Fyndanis & Themistocleous	Fyndanis & Themistocleous, 2019	Group study	past_future	125	P6	Atypical anomic	Fluent	NA	64	M	6	NA	4	Left	Greek	Transf_source	past	9	32	cor
10	2019	Fyndanis & Themistocleous	Fyndanis & Themistocleous, 2019	Group study	past_future	125	P6	Atypical anomic	Fluent	NA	64	M	6	NA	4	Left	Greek	Transf_source	past	9	32	cor
10	2019	Fyndanis & Themistocleous	Fyndanis & Themistocleous, 2019	Group study	past_future	125	P6	Atypical anomic	Fluent	NA	64	M	6	NA	4	Left	Greek	Transf_source	past	9	32	cor
10	2019	Fyndanis & Themistocleous	Fyndanis & Themistocleous, 2019	Group study	past_future	125	P6	Atypical anomic	Fluent	NA	64	M	6	NA	4	Left	Greek	Transf_source	past	9	32	cor
10	2019	Fyndanis & Themistocleous	Fyndanis & Themistocleous, 2019	Group study	past_future	125	P6	Atypical anomic	Fluent	NA	64	M	6	NA	4	Left	Greek	Transf_source	past	9	32	cor
10	2019	Fyndanis & Themistocleous	Fyndanis & Themistocleous, 2019	Group study	past_future	125	P6	Atypical anomic	Fluent	NA	64	M	6	NA	4	Left	Greek	Transf_source	past	9	32	cor
10	2019	Fyndanis & Themistocleous	Fyndanis & Themistocleous, 2019	Group study	past_future	125	P6	Atypical anomic	Fluent	NA	64	M	6	NA	4	Left	Greek	Transf_source	past	9	32	cor
10	2019	Fyndanis & Themistocleous	Fyndanis & Themistocleous, 2019	Group study	past_future	125	P6	Atypical anomic	Fluent	NA	64	M	6	NA	4	Left	Greek	Transf_source	past	9	32	cor
10	2019	Fyndanis & Themistocleous	Fyndanis & Themistocleous, 2019	Group study	past_future	125	P6	Atypical anomic	Fluent	NA	64	M	6	NA	4	Left	Greek	Transf_source	past	9	32	cor
10	2019	Fyndanis & Themistocleous	Fyndanis & Themistocleous, 2019	Group study	past_future	125	P6	Atypical anomic	Fluent	NA	64	M	6	NA	4	Left	Greek	Transf_source	past	9	32	cor
10	2019	Fyndanis & Themistocleous	Fyndanis & Themistocleous, 2019	Group study	past_future	125	P6	Atypical anomic	Fluent	NA	64	M	6	NA	4	Left	Greek	Transf_source	past	9	32	cor
10	2019	Fyndanis & Themistocleous	Fyndanis & Themistocleous, 2019	Group study	past_future	125	P6	Atypical anomic	Fluent	NA	64	M	6	NA	4	Left	Greek	Transf_source	past	9	32	cor
10	2019	Fyndanis & Themistocleous	Fyndanis & Themistocleous, 2019	Group study	past_future	125	P6	Atypical anomic	Fluent	NA	64	M	6	NA	4	Left	Greek	Transf_source	past	9	32	cor
10	2019	Fyndanis & Themistocleous	Fyndanis & Themistocleous, 2019	Group study	past_future	125	P6	Atypical anomic	Fluent	NA	64	M	6	NA	4	Left	Greek	Transf_source	past	9	32	cor
10	2019	Fyndanis & Themistocleous	Fyndanis & Themistocleous, 2019	Group study	past_future	126	P7	Broca	Nonfluent	NA	79	F	4	NA	10	Left	Greek	Transf_source	past	29	32	cor
10	2019	Fyndanis & Themistocleous	Fyndanis & Themistocleous, 2019	Group study	past_future	126	P7	Broca	Nonfluent	NA	79	F	4	NA	10	Left	Greek	Transf_source	past	29	32	cor
10	2019	Fyndanis & Themistocleous	Fyndanis & Themistocleous, 2019	Group study	past_future	126	P7	Broca	Nonfluent	NA	79	F	4	NA	10	Left	Greek	Transf_source	past	29	32	cor
10	2019	Fyndanis & Themistocleous	Fyndanis & Themistocleous, 2019	Group study	past_future	127	P8	Atypical anomic	Fluent	NA	90	F	6	NA	4	Left	Greek	Transf_source	past	19	32	cor
10	2019	Fyndanis & Themistocleous	Fyndanis & Themistocleous, 2019	Group study	past_future	127	P8	Atypical anomic	Fluent	NA	90	F	6	NA	4	Left	Greek	Transf_source	past	19	32	cor
10	2019	Fyndanis & Themistocleous	Fyndanis & Themistocleous, 2019	Group study	past_future	127	P8	Atypical anomic	Fluent	NA	90	F	6	NA	4	Left	Greek	Transf_source	past	19	32	cor
10	2019	Fyndanis & Themistocleous	Fyndanis & Themistocleous, 2019	Group study	past_future	127	P8	Atypical anomic	Fluent	NA	90	F	6	NA	4	Left	Greek	Transf_source	past	19	32	cor
10	2019	Fyndanis & Themistocleous	Fyndanis & Themistocleous, 2019	Group study	past_future	127	P8	Atypical anomic	Fluent	NA	90	F	6	NA	4	Left	Greek	Transf_source	past	19	32	cor
10	2019	Fyndanis & Themistocleous	Fyndanis & Themistocleous, 2019	Group study	past_future	127	P8	Atypical anomic	Fluent	NA	90	F	6	NA	4	Left	Greek	Transf_source	past	19	32	cor
10	2019	Fyndanis & Themistocleous	Fyndanis & Themistocleous, 2019	Group study	past_future	127	P8	Atypical anomic	Fluent	NA	90	F	6	NA	4	Left	Greek	Transf_source	past	19	32	cor
10	2019	Fyndanis & Themistocleous	Fyndanis & Themistocleous, 2019	Group study	past_future	127	P8	Atypical anomic	Fluent	NA	90	F	6	NA	4	Left	Greek	Transf_source	past	19	32	cor
10	2019	Fyndanis & Themistocleous	Fyndanis & Themistocleous, 2019	Group study	past_future	127	P8	Atypical anomic	Fluent	NA	90	F	6	NA	4	Left	Greek	Transf_source	past	19	32	cor
10	2019	Fyndanis & Themistocleous	Fyndanis & Themistocleous, 2019	Group study	past_future	127	P8	Atypical anomic	Fluent	NA	90	F	6	NA	4	Left	Greek	Transf_source	past	19	32	cor
10	2019	Fyndanis & Themistocleous	Fyndanis & Themistocleous, 2019	Group study	past_future	127	P8	Atypical anomic	Fluent	NA	90	F	6	NA	4	Left	Greek	Transf_source	past	19	32	cor
10	2019	Fyndanis & Themistocleous	Fyndanis & Themistocleous, 2019	Group study	past_future	127	P8	Atypical anomic	Fluent	NA	90	F	6	NA	4	Left	Greek	Transf_source	past	19	32	cor
10	2019	Fyndanis & Themistocleous	Fyndanis & Themistocleous, 2019	Group study	past_future	127	P8	Atypical anomic	Fluent	NA	90	F	6	NA	4	Left	Greek	Transf_source	past	19	32	cor
11	2012	Fyndanis et al.	Fyndanis et al., 2012	Multiple cases	past_present_future	128	GT	Broca	Nonfluent	NA	44	M	9	NA	2023-05-04	Left	Greek	Transf_source	past	8	21	cor
11	2012	Fyndanis et al.	Fyndanis et al., 2012	Multiple cases	past_present_future	128	GT	Broca	Nonfluent	NA	44	M	9	NA	2023-05-04	Left	Greek	Transf_source	past	8	21	cor
11	2012	Fyndanis et al.	Fyndanis et al., 2012	Multiple cases	past_present_future	128	GT	Broca	Nonfluent	NA	44	M	9	NA	2023-05-04	Left	Greek	Transf_source	past	8	21	cor
11	2012	Fyndanis et al.	Fyndanis et al., 2012	Multiple cases	past_present_future	128	GT	Broca	Nonfluent	NA	44	M	9	NA	2023-05-04	Left	Greek	Transf_source	past	8	21	cor
11	2012	Fyndanis et al.	Fyndanis et al., 2012	Multiple cases	past_present_future	128	GT	Broca	Nonfluent	NA	44	M	9	NA	2023-05-04	Left	Greek	Transf_source	past	8	21	cor
11	2012	Fyndanis et al.	Fyndanis et al., 2012	Multiple cases	past_present_future	128	GT	Broca	Nonfluent	NA	44	M	9	NA	2023-05-04	Left	Greek	Transf_source	past	8	21	cor
11	2012	Fyndanis et al.	Fyndanis et al., 2012	Multiple cases	past_present_future	128	GT	Broca	Nonfluent	NA	44	M	9	NA	2023-05-04	Left	Greek	Transf_source	past	8	21	cor
11	2012	Fyndanis et al.	Fyndanis et al., 2012	Multiple cases	past_present_future	128	GT	Broca	Nonfluent	NA	44	M	9	NA	2023-05-04	Left	Greek	Transf_source	past	8	21	cor
11	2012	Fyndanis et al.	Fyndanis et al., 2012	Multiple cases	past_present_future	128	GT	Broca	Nonfluent	NA	44	M	9	NA	2023-05-04	Left	Greek	Transf_source	past	8	21	cor
11	2012	Fyndanis et al.	Fyndanis et al., 2012	Multiple cases	past_present_future	128	GT	Broca	Nonfluent	NA	44	M	9	NA	2023-05-04	Left	Greek	Transf_source	past	8	21	cor
11	2012	Fyndanis et al.	Fyndanis et al., 2012	Multiple cases	past_present_future	128	GT	Broca	Nonfluent	NA	44	M	9	NA	2023-05-04	Left	Greek	Transf_source	past	8	21	cor
11	2012	Fyndanis et al.	Fyndanis et al., 2012	Multiple cases	past_present_future	128	GT	Broca	Nonfluent	NA	44	M	9	NA	2023-05-04	Left	Greek	Transf_source	past	8	21	cor
11	2012	Fyndanis et al.	Fyndanis et al., 2012	Multiple cases	past_present_future	128	GT	Broca	Nonfluent	NA	44	M	9	NA	2023-05-04	Left	Greek	Transf_source	past	8	21	cor
11	2012	Fyndanis et al.	Fyndanis et al., 2012	Multiple cases	past_present_future	129	GL	Broca	Nonfluent	NA	59	M	12	NA	38	Left	Greek	Transf_source	past	2	21	cor
11	2012	Fyndanis et al.	Fyndanis et al., 2012	Multiple cases	past_present_future	129	GL	Broca	Nonfluent	NA	59	M	12	NA	38	Left	Greek	Transf_source	past	2	21	cor
11	2012	Fyndanis et al.	Fyndanis et al., 2012	Multiple cases	past_present_future	129	GL	Broca	Nonfluent	NA	59	M	12	NA	38	Left	Greek	Transf_source	past	2	21	cor
11	2012	Fyndanis et al.	Fyndanis et al., 2012	Multiple cases	past_present_future	129	GL	Broca	Nonfluent	NA	59	M	12	NA	38	Left	Greek	Transf_source	past	2	21	cor
11	2012	Fyndanis et al.	Fyndanis et al., 2012	Multiple cases	past_present_future	129	GL	Broca	Nonfluent	NA	59	M	12	NA	38	Left	Greek	Transf_source	past	2	21	cor
11	2012	Fyndanis et al.	Fyndanis et al., 2012	Multiple cases	past_present_future	129	GL	Broca	Nonfluent	NA	59	M	12	NA	38	Left	Greek	Transf_source	past	2	21	cor
11	2012	Fyndanis et al.	Fyndanis et al., 2012	Multiple cases	past_present_future	129	GL	Broca	Nonfluent	NA	59	M	12	NA	38	Left	Greek	Transf_source	past	2	21	cor
11	2012	Fyndanis et al.	Fyndanis et al., 2012	Multiple cases	past_present_future	129	GL	Broca	Nonfluent	NA	59	M	12	NA	38	Left	Greek	Transf_source	past	2	21	cor
11	2012	Fyndanis et al.	Fyndanis et al., 2012	Multiple cases	past_present_future	129	GL	Broca	Nonfluent	NA	59	M	12	NA	38	Left	Greek	Transf_source	past	2	21	cor
11	2012	Fyndanis et al.	Fyndanis et al., 2012	Multiple cases	past_present_future	129	GL	Broca	Nonfluent	NA	59	M	12	NA	38	Left	Greek	Transf_source	past	2	21	cor
11	2012	Fyndanis et al.	Fyndanis et al., 2012	Multiple cases	past_present_future	129	GL	Broca	Nonfluent	NA	59	M	12	NA	38	Left	Greek	Transf_source	past	2	21	cor
11	2012	Fyndanis et al.	Fyndanis et al., 2012	Multiple cases	past_present_future	129	GL	Broca	Nonfluent	NA	59	M	12	NA	38	Left	Greek	Transf_source	past	2	21	cor
11	2012	Fyndanis et al.	Fyndanis et al., 2012	Multiple cases	past_present_future	129	GL	Broca	Nonfluent	NA	59	M	12	NA	38	Left	Greek	Transf_source	past	2	21	cor
11	2012	Fyndanis et al.	Fyndanis et al., 2012	Multiple cases	past_present_future	129	GL	Broca	Nonfluent	NA	59	M	12	NA	38	Left	Greek	Transf_source	past	2	21	cor
11	2012	Fyndanis et al.	Fyndanis et al., 2012	Multiple cases	past_present_future	129	GL	Broca	Nonfluent	NA	59	M	12	NA	38	Left	Greek	Transf_source	past	2	21	cor
11	2012	Fyndanis et al.	Fyndanis et al., 2012	Multiple cases	past_present_future	129	GL	Broca	Nonfluent	NA	59	M	12	NA	38	Left	Greek	Transf_source	past	2	21	cor
11	2012	Fyndanis et al.	Fyndanis et al., 2012	Multiple cases	past_present_future	129	GL	Broca	Nonfluent	NA	59	M	12	NA	38	Left	Greek	Transf_source	past	2	21	cor
11	2012	Fyndanis et al.	Fyndanis et al., 2012	Multiple cases	past_present_future	129	GL	Broca	Nonfluent	NA	59	M	12	NA	38	Left	Greek	Transf_source	past	2	21	cor
11	2012	Fyndanis et al.	Fyndanis et al., 2012	Multiple cases	past_present_future	129	GL	Broca	Nonfluent	NA	59	M	12	NA	38	Left	Greek	Transf_source	past	2	21	cor
12	2009	Jonkers & de Bruin	Jonkers & de Bruin, 2009	Group study	past_present	130	B1	Broca	Nonfluent	mild	80	M	NA	NA	26	NA	Dutch	Adverb	past	4	20	cor
12	2009	Jonkers & de Bruin	Jonkers & de Bruin, 2009	Group study	past_present	130	B1	Broca	Nonfluent	mild	80	M	NA	NA	26	NA	Dutch	Adverb	past	4	20	cor
12	2009	Jonkers & de Bruin	Jonkers & de Bruin, 2009	Group study	past_present	130	B1	Broca	Nonfluent	mild	80	M	NA	NA	26	NA	Dutch	Adverb	past	4	20	cor
12	2009	Jonkers & de Bruin	Jonkers & de Bruin, 2009	Group study	past_present	130	B1	Broca	Nonfluent	mild	80	M	NA	NA	26	NA	Dutch	Adverb	past	4	20	cor
12	2009	Jonkers & de Bruin	Jonkers & de Bruin, 2009	Group study	past_present	130	B1	Broca	Nonfluent	mild	80	M	NA	NA	26	NA	Dutch	Adverb	past	4	20	cor
12	2009	Jonkers & de Bruin	Jonkers & de Bruin, 2009	Group study	past_present	130	B1	Broca	Nonfluent	mild	80	M	NA	NA	26	NA	Dutch	Adverb	past	4	20	cor
12	2009	Jonkers & de Bruin	Jonkers & de Bruin, 2009	Group study	past_present	130	B1	Broca	Nonfluent	mild	80	M	NA	NA	26	NA	Dutch	Adverb	past	4	20	cor
12	2009	Jonkers & de Bruin	Jonkers & de Bruin, 2009	Group study	past_present	130	B1	Broca	Nonfluent	mild	80	M	NA	NA	26	NA	Dutch	Adverb	past	4	20	cor
12	2009	Jonkers & de Bruin	Jonkers & de Bruin, 2009	Group study	past_present	130	B1	Broca	Nonfluent	mild	80	M	NA	NA	26	NA	Dutch	Adverb	past	4	20	cor
12	2009	Jonkers & de Bruin	Jonkers & de Bruin, 2009	Group study	past_present	130	B1	Broca	Nonfluent	mild	80	M	NA	NA	26	NA	Dutch	Adverb	past	4	20	cor
12	2009	Jonkers & de Bruin	Jonkers & de Bruin, 2009	Group study	past_present	130	B1	Broca	Nonfluent	mild	80	M	NA	NA	26	NA	Dutch	Adverb	past	4	20	cor
12	2009	Jonkers & de Bruin	Jonkers & de Bruin, 2009	Group study	past_present	130	B1	Broca	Nonfluent	mild	80	M	NA	NA	26	NA	Dutch	Adverb	past	4	20	cor
12	2009	Jonkers & de Bruin	Jonkers & de Bruin, 2009	Group study	past_present	130	B1	Broca	Nonfluent	mild	80	M	NA	NA	26	NA	Dutch	Adverb	past	4	20	cor
12	2009	Jonkers & de Bruin	Jonkers & de Bruin, 2009	Group study	past_present	130	B1	Broca	Nonfluent	mild	80	M	NA	NA	26	NA	Dutch	Adverb	past	4	20	cor
12	2009	Jonkers & de Bruin	Jonkers & de Bruin, 2009	Group study	past_present	130	B1	Broca	Nonfluent	mild	80	M	NA	NA	26	NA	Dutch	Adverb	past	4	20	cor
12	2009	Jonkers & de Bruin	Jonkers & de Bruin, 2009	Group study	past_present	130	B1	Broca	Nonfluent	mild	80	M	NA	NA	26	NA	Dutch	Adverb	past	4	20	cor
12	2009	Jonkers & de Bruin	Jonkers & de Bruin, 2010	Group study	past_present	131	B2	Broca	Nonfluent	severe	70	M	NA	NA	12	NA	Dutch	Adverb	past	18	20	cor
12	2009	Jonkers & de Bruin	Jonkers & de Bruin, 2010	Group study	past_present	131	B2	Broca	Nonfluent	severe	70	M	NA	NA	12	NA	Dutch	Adverb	past	18	20	cor
12	2009	Jonkers & de Bruin	Jonkers & de Bruin, 2011	Group study	past_present	132	B3	Broca	Nonfluent	severe	41	F	NA	NA	4	NA	Dutch	Adverb	past	18	20	cor
12	2009	Jonkers & de Bruin	Jonkers & de Bruin, 2011	Group study	past_present	132	B3	Broca	Nonfluent	severe	41	F	NA	NA	4	NA	Dutch	Adverb	past	18	20	cor
12	2009	Jonkers & de Bruin	Jonkers & de Bruin, 2012	Group study	past_present	133	B4	Broca	Nonfluent	mild	55	M	NA	NA	3	NA	Dutch	Adverb	past	10	20	cor
12	2009	Jonkers & de Bruin	Jonkers & de Bruin, 2012	Group study	past_present	133	B4	Broca	Nonfluent	mild	55	M	NA	NA	3	NA	Dutch	Adverb	past	10	20	cor
12	2009	Jonkers & de Bruin	Jonkers & de Bruin, 2012	Group study	past_present	133	B4	Broca	Nonfluent	mild	55	M	NA	NA	3	NA	Dutch	Adverb	past	10	20	cor
12	2009	Jonkers & de Bruin	Jonkers & de Bruin, 2012	Group study	past_present	133	B4	Broca	Nonfluent	mild	55	M	NA	NA	3	NA	Dutch	Adverb	past	10	20	cor
12	2009	Jonkers & de Bruin	Jonkers & de Bruin, 2012	Group study	past_present	133	B4	Broca	Nonfluent	mild	55	M	NA	NA	3	NA	Dutch	Adverb	past	10	20	cor
12	2009	Jonkers & de Bruin	Jonkers & de Bruin, 2012	Group study	past_present	133	B4	Broca	Nonfluent	mild	55	M	NA	NA	3	NA	Dutch	Adverb	past	10	20	cor
12	2009	Jonkers & de Bruin	Jonkers & de Bruin, 2012	Group study	past_present	133	B4	Broca	Nonfluent	mild	55	M	NA	NA	3	NA	Dutch	Adverb	past	10	20	cor
12	2009	Jonkers & de Bruin	Jonkers & de Bruin, 2012	Group study	past_present	133	B4	Broca	Nonfluent	mild	55	M	NA	NA	3	NA	Dutch	Adverb	past	10	20	cor
12	2009	Jonkers & de Bruin	Jonkers & de Bruin, 2012	Group study	past_present	133	B4	Broca	Nonfluent	mild	55	M	NA	NA	3	NA	Dutch	Adverb	past	10	20	cor
12	2009	Jonkers & de Bruin	Jonkers & de Bruin, 2012	Group study	past_present	133	B4	Broca	Nonfluent	mild	55	M	NA	NA	3	NA	Dutch	Adverb	past	10	20	cor
12	2009	Jonkers & de Bruin	Jonkers & de Bruin, 2013	Group study	past_present	134	B5	Broca	Nonfluent	moderate	41	M	NA	NA	49	NA	Dutch	Adverb	past	1	20	cor
12	2009	Jonkers & de Bruin	Jonkers & de Bruin, 2013	Group study	past_present	134	B5	Broca	Nonfluent	moderate	41	M	NA	NA	49	NA	Dutch	Adverb	past	1	20	cor
12	2009	Jonkers & de Bruin	Jonkers & de Bruin, 2013	Group study	past_present	134	B5	Broca	Nonfluent	moderate	41	M	NA	NA	49	NA	Dutch	Adverb	past	1	20	cor
12	2009	Jonkers & de Bruin	Jonkers & de Bruin, 2013	Group study	past_present	134	B5	Broca	Nonfluent	moderate	41	M	NA	NA	49	NA	Dutch	Adverb	past	1	20	cor
12	2009	Jonkers & de Bruin	Jonkers & de Bruin, 2013	Group study	past_present	134	B5	Broca	Nonfluent	moderate	41	M	NA	NA	49	NA	Dutch	Adverb	past	1	20	cor
12	2009	Jonkers & de Bruin	Jonkers & de Bruin, 2013	Group study	past_present	134	B5	Broca	Nonfluent	moderate	41	M	NA	NA	49	NA	Dutch	Adverb	past	1	20	cor
12	2009	Jonkers & de Bruin	Jonkers & de Bruin, 2013	Group study	past_present	134	B5	Broca	Nonfluent	moderate	41	M	NA	NA	49	NA	Dutch	Adverb	past	1	20	cor
12	2009	Jonkers & de Bruin	Jonkers & de Bruin, 2013	Group study	past_present	134	B5	Broca	Nonfluent	moderate	41	M	NA	NA	49	NA	Dutch	Adverb	past	1	20	cor
12	2009	Jonkers & de Bruin	Jonkers & de Bruin, 2013	Group study	past_present	134	B5	Broca	Nonfluent	moderate	41	M	NA	NA	49	NA	Dutch	Adverb	past	1	20	cor
12	2009	Jonkers & de Bruin	Jonkers & de Bruin, 2013	Group study	past_present	134	B5	Broca	Nonfluent	moderate	41	M	NA	NA	49	NA	Dutch	Adverb	past	1	20	cor
12	2009	Jonkers & de Bruin	Jonkers & de Bruin, 2013	Group study	past_present	134	B5	Broca	Nonfluent	moderate	41	M	NA	NA	49	NA	Dutch	Adverb	past	1	20	cor
12	2009	Jonkers & de Bruin	Jonkers & de Bruin, 2013	Group study	past_present	134	B5	Broca	Nonfluent	moderate	41	M	NA	NA	49	NA	Dutch	Adverb	past	1	20	cor
12	2009	Jonkers & de Bruin	Jonkers & de Bruin, 2013	Group study	past_present	134	B5	Broca	Nonfluent	moderate	41	M	NA	NA	49	NA	Dutch	Adverb	past	1	20	cor
12	2009	Jonkers & de Bruin	Jonkers & de Bruin, 2013	Group study	past_present	134	B5	Broca	Nonfluent	moderate	41	M	NA	NA	49	NA	Dutch	Adverb	past	1	20	cor
12	2009	Jonkers & de Bruin	Jonkers & de Bruin, 2013	Group study	past_present	134	B5	Broca	Nonfluent	moderate	41	M	NA	NA	49	NA	Dutch	Adverb	past	1	20	cor
12	2009	Jonkers & de Bruin	Jonkers & de Bruin, 2013	Group study	past_present	134	B5	Broca	Nonfluent	moderate	41	M	NA	NA	49	NA	Dutch	Adverb	past	1	20	cor
12	2009	Jonkers & de Bruin	Jonkers & de Bruin, 2013	Group study	past_present	134	B5	Broca	Nonfluent	moderate	41	M	NA	NA	49	NA	Dutch	Adverb	past	1	20	cor
12	2009	Jonkers & de Bruin	Jonkers & de Bruin, 2013	Group study	past_present	134	B5	Broca	Nonfluent	moderate	41	M	NA	NA	49	NA	Dutch	Adverb	past	1	20	cor
12	2009	Jonkers & de Bruin	Jonkers & de Bruin, 2013	Group study	past_present	134	B5	Broca	Nonfluent	moderate	41	M	NA	NA	49	NA	Dutch	Adverb	past	1	20	cor
12	2009	Jonkers & de Bruin	Jonkers & de Bruin, 2014	Group study	past_present	135	B6	Broca	Nonfluent	moderate	78	M	NA	NA	42	NA	Dutch	Adverb	past	15	20	cor
12	2009	Jonkers & de Bruin	Jonkers & de Bruin, 2014	Group study	past_present	135	B6	Broca	Nonfluent	moderate	78	M	NA	NA	42	NA	Dutch	Adverb	past	15	20	cor
12	2009	Jonkers & de Bruin	Jonkers & de Bruin, 2014	Group study	past_present	135	B6	Broca	Nonfluent	moderate	78	M	NA	NA	42	NA	Dutch	Adverb	past	15	20	cor
12	2009	Jonkers & de Bruin	Jonkers & de Bruin, 2014	Group study	past_present	135	B6	Broca	Nonfluent	moderate	78	M	NA	NA	42	NA	Dutch	Adverb	past	15	20	cor
12	2009	Jonkers & de Bruin	Jonkers & de Bruin, 2014	Group study	past_present	135	B6	Broca	Nonfluent	moderate	78	M	NA	NA	42	NA	Dutch	Adverb	past	15	20	cor
12	2009	Jonkers & de Bruin	Jonkers & de Bruin, 2015	Group study	past_present	136	B7	Broca	Nonfluent	mild	41	F	NA	NA	4	NA	Dutch	Adverb	past	9	20	cor
12	2009	Jonkers & de Bruin	Jonkers & de Bruin, 2015	Group study	past_present	136	B7	Broca	Nonfluent	mild	41	F	NA	NA	4	NA	Dutch	Adverb	past	9	20	cor
12	2009	Jonkers & de Bruin	Jonkers & de Bruin, 2015	Group study	past_present	136	B7	Broca	Nonfluent	mild	41	F	NA	NA	4	NA	Dutch	Adverb	past	9	20	cor
12	2009	Jonkers & de Bruin	Jonkers & de Bruin, 2015	Group study	past_present	136	B7	Broca	Nonfluent	mild	41	F	NA	NA	4	NA	Dutch	Adverb	past	9	20	cor
12	2009	Jonkers & de Bruin	Jonkers & de Bruin, 2015	Group study	past_present	136	B7	Broca	Nonfluent	mild	41	F	NA	NA	4	NA	Dutch	Adverb	past	9	20	cor
12	2009	Jonkers & de Bruin	Jonkers & de Bruin, 2015	Group study	past_present	136	B7	Broca	Nonfluent	mild	41	F	NA	NA	4	NA	Dutch	Adverb	past	9	20	cor
12	2009	Jonkers & de Bruin	Jonkers & de Bruin, 2015	Group study	past_present	136	B7	Broca	Nonfluent	mild	41	F	NA	NA	4	NA	Dutch	Adverb	past	9	20	cor
12	2009	Jonkers & de Bruin	Jonkers & de Bruin, 2015	Group study	past_present	136	B7	Broca	Nonfluent	mild	41	F	NA	NA	4	NA	Dutch	Adverb	past	9	20	cor
12	2009	Jonkers & de Bruin	Jonkers & de Bruin, 2015	Group study	past_present	136	B7	Broca	Nonfluent	mild	41	F	NA	NA	4	NA	Dutch	Adverb	past	9	20	cor
12	2009	Jonkers & de Bruin	Jonkers & de Bruin, 2015	Group study	past_present	136	B7	Broca	Nonfluent	mild	41	F	NA	NA	4	NA	Dutch	Adverb	past	9	20	cor
12	2009	Jonkers & de Bruin	Jonkers & de Bruin, 2015	Group study	past_present	136	B7	Broca	Nonfluent	mild	41	F	NA	NA	4	NA	Dutch	Adverb	past	9	20	cor
12	2009	Jonkers & de Bruin	Jonkers & de Bruin, 2017	Group study	past_present	137	W2	Wernicke	Fluent	severe	49	M	NA	NA	8	NA	Dutch	Adverb	past	4	20	cor
12	2009	Jonkers & de Bruin	Jonkers & de Bruin, 2017	Group study	past_present	137	W2	Wernicke	Fluent	severe	49	M	NA	NA	8	NA	Dutch	Adverb	past	4	20	cor
12	2009	Jonkers & de Bruin	Jonkers & de Bruin, 2017	Group study	past_present	137	W2	Wernicke	Fluent	severe	49	M	NA	NA	8	NA	Dutch	Adverb	past	4	20	cor
12	2009	Jonkers & de Bruin	Jonkers & de Bruin, 2017	Group study	past_present	137	W2	Wernicke	Fluent	severe	49	M	NA	NA	8	NA	Dutch	Adverb	past	4	20	cor
12	2009	Jonkers & de Bruin	Jonkers & de Bruin, 2017	Group study	past_present	137	W2	Wernicke	Fluent	severe	49	M	NA	NA	8	NA	Dutch	Adverb	past	4	20	cor
12	2009	Jonkers & de Bruin	Jonkers & de Bruin, 2017	Group study	past_present	137	W2	Wernicke	Fluent	severe	49	M	NA	NA	8	NA	Dutch	Adverb	past	4	20	cor
12	2009	Jonkers & de Bruin	Jonkers & de Bruin, 2017	Group study	past_present	137	W2	Wernicke	Fluent	severe	49	M	NA	NA	8	NA	Dutch	Adverb	past	4	20	cor
12	2009	Jonkers & de Bruin	Jonkers & de Bruin, 2017	Group study	past_present	137	W2	Wernicke	Fluent	severe	49	M	NA	NA	8	NA	Dutch	Adverb	past	4	20	cor
12	2009	Jonkers & de Bruin	Jonkers & de Bruin, 2017	Group study	past_present	137	W2	Wernicke	Fluent	severe	49	M	NA	NA	8	NA	Dutch	Adverb	past	4	20	cor
12	2009	Jonkers & de Bruin	Jonkers & de Bruin, 2017	Group study	past_present	137	W2	Wernicke	Fluent	severe	49	M	NA	NA	8	NA	Dutch	Adverb	past	4	20	cor
12	2009	Jonkers & de Bruin	Jonkers & de Bruin, 2017	Group study	past_present	137	W2	Wernicke	Fluent	severe	49	M	NA	NA	8	NA	Dutch	Adverb	past	4	20	cor
12	2009	Jonkers & de Bruin	Jonkers & de Bruin, 2017	Group study	past_present	137	W2	Wernicke	Fluent	severe	49	M	NA	NA	8	NA	Dutch	Adverb	past	4	20	cor
12	2009	Jonkers & de Bruin	Jonkers & de Bruin, 2017	Group study	past_present	137	W2	Wernicke	Fluent	severe	49	M	NA	NA	8	NA	Dutch	Adverb	past	4	20	cor
12	2009	Jonkers & de Bruin	Jonkers & de Bruin, 2017	Group study	past_present	137	W2	Wernicke	Fluent	severe	49	M	NA	NA	8	NA	Dutch	Adverb	past	4	20	cor
12	2009	Jonkers & de Bruin	Jonkers & de Bruin, 2017	Group study	past_present	137	W2	Wernicke	Fluent	severe	49	M	NA	NA	8	NA	Dutch	Adverb	past	4	20	cor
12	2009	Jonkers & de Bruin	Jonkers & de Bruin, 2017	Group study	past_present	137	W2	Wernicke	Fluent	severe	49	M	NA	NA	8	NA	Dutch	Adverb	past	4	20	cor
12	2009	Jonkers & de Bruin	Jonkers & de Bruin, 2018	Group study	past_present	138	W3	Wernicke	Fluent	severe	56	M	NA	NA	10	NA	Dutch	Adverb	past	6	20	cor
12	2009	Jonkers & de Bruin	Jonkers & de Bruin, 2018	Group study	past_present	138	W3	Wernicke	Fluent	severe	56	M	NA	NA	10	NA	Dutch	Adverb	past	6	20	cor
12	2009	Jonkers & de Bruin	Jonkers & de Bruin, 2018	Group study	past_present	138	W3	Wernicke	Fluent	severe	56	M	NA	NA	10	NA	Dutch	Adverb	past	6	20	cor
12	2009	Jonkers & de Bruin	Jonkers & de Bruin, 2018	Group study	past_present	138	W3	Wernicke	Fluent	severe	56	M	NA	NA	10	NA	Dutch	Adverb	past	6	20	cor
12	2009	Jonkers & de Bruin	Jonkers & de Bruin, 2018	Group study	past_present	138	W3	Wernicke	Fluent	severe	56	M	NA	NA	10	NA	Dutch	Adverb	past	6	20	cor
12	2009	Jonkers & de Bruin	Jonkers & de Bruin, 2018	Group study	past_present	138	W3	Wernicke	Fluent	severe	56	M	NA	NA	10	NA	Dutch	Adverb	past	6	20	cor
12	2009	Jonkers & de Bruin	Jonkers & de Bruin, 2018	Group study	past_present	138	W3	Wernicke	Fluent	severe	56	M	NA	NA	10	NA	Dutch	Adverb	past	6	20	cor
12	2009	Jonkers & de Bruin	Jonkers & de Bruin, 2018	Group study	past_present	138	W3	Wernicke	Fluent	severe	56	M	NA	NA	10	NA	Dutch	Adverb	past	6	20	cor
12	2009	Jonkers & de Bruin	Jonkers & de Bruin, 2018	Group study	past_present	138	W3	Wernicke	Fluent	severe	56	M	NA	NA	10	NA	Dutch	Adverb	past	6	20	cor
12	2009	Jonkers & de Bruin	Jonkers & de Bruin, 2018	Group study	past_present	138	W3	Wernicke	Fluent	severe	56	M	NA	NA	10	NA	Dutch	Adverb	past	6	20	cor
12	2009	Jonkers & de Bruin	Jonkers & de Bruin, 2018	Group study	past_present	138	W3	Wernicke	Fluent	severe	56	M	NA	NA	10	NA	Dutch	Adverb	past	6	20	cor
12	2009	Jonkers & de Bruin	Jonkers & de Bruin, 2018	Group study	past_present	138	W3	Wernicke	Fluent	severe	56	M	NA	NA	10	NA	Dutch	Adverb	past	6	20	cor
12	2009	Jonkers & de Bruin	Jonkers & de Bruin, 2018	Group study	past_present	138	W3	Wernicke	Fluent	severe	56	M	NA	NA	10	NA	Dutch	Adverb	past	6	20	cor
12	2009	Jonkers & de Bruin	Jonkers & de Bruin, 2018	Group study	past_present	138	W3	Wernicke	Fluent	severe	56	M	NA	NA	10	NA	Dutch	Adverb	past	6	20	cor
12	2009	Jonkers & de Bruin	Jonkers & de Bruin, 2019	Group study	past_present	139	W4	Wernicke	Fluent	mild	55	M	NA	NA	5	NA	Dutch	Adverb	past	6	20	cor
12	2009	Jonkers & de Bruin	Jonkers & de Bruin, 2019	Group study	past_present	139	W4	Wernicke	Fluent	mild	55	M	NA	NA	5	NA	Dutch	Adverb	past	6	20	cor
12	2009	Jonkers & de Bruin	Jonkers & de Bruin, 2019	Group study	past_present	139	W4	Wernicke	Fluent	mild	55	M	NA	NA	5	NA	Dutch	Adverb	past	6	20	cor
12	2009	Jonkers & de Bruin	Jonkers & de Bruin, 2019	Group study	past_present	139	W4	Wernicke	Fluent	mild	55	M	NA	NA	5	NA	Dutch	Adverb	past	6	20	cor
12	2009	Jonkers & de Bruin	Jonkers & de Bruin, 2019	Group study	past_present	139	W4	Wernicke	Fluent	mild	55	M	NA	NA	5	NA	Dutch	Adverb	past	6	20	cor
12	2009	Jonkers & de Bruin	Jonkers & de Bruin, 2019	Group study	past_present	139	W4	Wernicke	Fluent	mild	55	M	NA	NA	5	NA	Dutch	Adverb	past	6	20	cor
12	2009	Jonkers & de Bruin	Jonkers & de Bruin, 2019	Group study	past_present	139	W4	Wernicke	Fluent	mild	55	M	NA	NA	5	NA	Dutch	Adverb	past	6	20	cor
12	2009	Jonkers & de Bruin	Jonkers & de Bruin, 2019	Group study	past_present	139	W4	Wernicke	Fluent	mild	55	M	NA	NA	5	NA	Dutch	Adverb	past	6	20	cor
12	2009	Jonkers & de Bruin	Jonkers & de Bruin, 2019	Group study	past_present	139	W4	Wernicke	Fluent	mild	55	M	NA	NA	5	NA	Dutch	Adverb	past	6	20	cor
12	2009	Jonkers & de Bruin	Jonkers & de Bruin, 2019	Group study	past_present	139	W4	Wernicke	Fluent	mild	55	M	NA	NA	5	NA	Dutch	Adverb	past	6	20	cor
12	2009	Jonkers & de Bruin	Jonkers & de Bruin, 2019	Group study	past_present	139	W4	Wernicke	Fluent	mild	55	M	NA	NA	5	NA	Dutch	Adverb	past	6	20	cor
12	2009	Jonkers & de Bruin	Jonkers & de Bruin, 2019	Group study	past_present	139	W4	Wernicke	Fluent	mild	55	M	NA	NA	5	NA	Dutch	Adverb	past	6	20	cor
12	2009	Jonkers & de Bruin	Jonkers & de Bruin, 2019	Group study	past_present	139	W4	Wernicke	Fluent	mild	55	M	NA	NA	5	NA	Dutch	Adverb	past	6	20	cor
12	2009	Jonkers & de Bruin	Jonkers & de Bruin, 2019	Group study	past_present	139	W4	Wernicke	Fluent	mild	55	M	NA	NA	5	NA	Dutch	Adverb	past	6	20	cor
12	2009	Jonkers & de Bruin	Jonkers & de Bruin, 2020	Group study	past_present	140	W5	Wernicke	Fluent	severe	59	M	NA	NA	2023-05-02	NA	Dutch	Adverb	past	11	20	cor
12	2009	Jonkers & de Bruin	Jonkers & de Bruin, 2020	Group study	past_present	140	W5	Wernicke	Fluent	severe	59	M	NA	NA	2023-05-02	NA	Dutch	Adverb	past	11	20	cor
12	2009	Jonkers & de Bruin	Jonkers & de Bruin, 2020	Group study	past_present	140	W5	Wernicke	Fluent	severe	59	M	NA	NA	2023-05-02	NA	Dutch	Adverb	past	11	20	cor
12	2009	Jonkers & de Bruin	Jonkers & de Bruin, 2020	Group study	past_present	140	W5	Wernicke	Fluent	severe	59	M	NA	NA	2023-05-02	NA	Dutch	Adverb	past	11	20	cor
12	2009	Jonkers & de Bruin	Jonkers & de Bruin, 2020	Group study	past_present	140	W5	Wernicke	Fluent	severe	59	M	NA	NA	2023-05-02	NA	Dutch	Adverb	past	11	20	cor
12	2009	Jonkers & de Bruin	Jonkers & de Bruin, 2020	Group study	past_present	140	W5	Wernicke	Fluent	severe	59	M	NA	NA	2023-05-02	NA	Dutch	Adverb	past	11	20	cor
12	2009	Jonkers & de Bruin	Jonkers & de Bruin, 2020	Group study	past_present	140	W5	Wernicke	Fluent	severe	59	M	NA	NA	2023-05-02	NA	Dutch	Adverb	past	11	20	cor
12	2009	Jonkers & de Bruin	Jonkers & de Bruin, 2020	Group study	past_present	140	W5	Wernicke	Fluent	severe	59	M	NA	NA	2023-05-02	NA	Dutch	Adverb	past	11	20	cor
12	2009	Jonkers & de Bruin	Jonkers & de Bruin, 2020	Group study	past_present	140	W5	Wernicke	Fluent	severe	59	M	NA	NA	2023-05-02	NA	Dutch	Adverb	past	11	20	cor
13	2019	Koukoulioti et al.	Koukoulioti et al., 2019	Group study	past_present	141	AG1	Agrammatic	Nonfluent	NA	55	F	11	NA	180	Left	Greek	Adverb	past	28	108	cor
13	2019	Koukoulioti et al.	Koukoulioti et al., 2019	Group study	past_present	141	AG1	Agrammatic	Nonfluent	NA	55	F	11	NA	180	Left	Greek	Adverb	past	28	108	cor
13	2019	Koukoulioti et al.	Koukoulioti et al., 2019	Group study	past_present	141	AG1	Agrammatic	Nonfluent	NA	55	F	11	NA	180	Left	Greek	Adverb	past	28	108	cor
13	2019	Koukoulioti et al.	Koukoulioti et al., 2019	Group study	past_present	141	AG1	Agrammatic	Nonfluent	NA	55	F	11	NA	180	Left	Greek	Adverb	past	28	108	cor
13	2019	Koukoulioti et al.	Koukoulioti et al., 2019	Group study	past_present	141	AG1	Agrammatic	Nonfluent	NA	55	F	11	NA	180	Left	Greek	Adverb	past	28	108	cor
13	2019	Koukoulioti et al.	Koukoulioti et al., 2019	Group study	past_present	141	AG1	Agrammatic	Nonfluent	NA	55	F	11	NA	180	Left	Greek	Adverb	past	28	108	cor
13	2019	Koukoulioti et al.	Koukoulioti et al., 2019	Group study	past_present	141	AG1	Agrammatic	Nonfluent	NA	55	F	11	NA	180	Left	Greek	Adverb	past	28	108	cor
13	2019	Koukoulioti et al.	Koukoulioti et al., 2019	Group study	past_present	141	AG1	Agrammatic	Nonfluent	NA	55	F	11	NA	180	Left	Greek	Adverb	past	28	108	cor
13	2019	Koukoulioti et al.	Koukoulioti et al., 2019	Group study	past_present	141	AG1	Agrammatic	Nonfluent	NA	55	F	11	NA	180	Left	Greek	Adverb	past	28	108	cor
13	2019	Koukoulioti et al.	Koukoulioti et al., 2019	Group study	past_present	141	AG1	Agrammatic	Nonfluent	NA	55	F	11	NA	180	Left	Greek	Adverb	past	28	108	cor
13	2019	Koukoulioti et al.	Koukoulioti et al., 2019	Group study	past_present	141	AG1	Agrammatic	Nonfluent	NA	55	F	11	NA	180	Left	Greek	Adverb	past	28	108	cor
13	2019	Koukoulioti et al.	Koukoulioti et al., 2019	Group study	past_present	141	AG1	Agrammatic	Nonfluent	NA	55	F	11	NA	180	Left	Greek	Adverb	past	28	108	cor
13	2019	Koukoulioti et al.	Koukoulioti et al., 2019	Group study	past_present	141	AG1	Agrammatic	Nonfluent	NA	55	F	11	NA	180	Left	Greek	Adverb	past	28	108	cor
13	2019	Koukoulioti et al.	Koukoulioti et al., 2019	Group study	past_present	141	AG1	Agrammatic	Nonfluent	NA	55	F	11	NA	180	Left	Greek	Adverb	past	28	108	cor
13	2019	Koukoulioti et al.	Koukoulioti et al., 2019	Group study	past_present	141	AG1	Agrammatic	Nonfluent	NA	55	F	11	NA	180	Left	Greek	Adverb	past	28	108	cor
13	2019	Koukoulioti et al.	Koukoulioti et al., 2019	Group study	past_present	141	AG1	Agrammatic	Nonfluent	NA	55	F	11	NA	180	Left	Greek	Adverb	past	28	108	cor
13	2019	Koukoulioti et al.	Koukoulioti et al., 2019	Group study	past_present	141	AG1	Agrammatic	Nonfluent	NA	55	F	11	NA	180	Left	Greek	Adverb	past	28	108	cor
13	2019	Koukoulioti et al.	Koukoulioti et al., 2019	Group study	past_present	141	AG1	Agrammatic	Nonfluent	NA	55	F	11	NA	180	Left	Greek	Adverb	past	28	108	cor
13	2019	Koukoulioti et al.	Koukoulioti et al., 2019	Group study	past_present	141	AG1	Agrammatic	Nonfluent	NA	55	F	11	NA	180	Left	Greek	Adverb	past	28	108	cor
13	2019	Koukoulioti et al.	Koukoulioti et al., 2019	Group study	past_present	141	AG1	Agrammatic	Nonfluent	NA	55	F	11	NA	180	Left	Greek	Adverb	past	28	108	cor
13	2019	Koukoulioti et al.	Koukoulioti et al., 2019	Group study	past_present	141	AG1	Agrammatic	Nonfluent	NA	55	F	11	NA	180	Left	Greek	Adverb	past	28	108	cor
13	2019	Koukoulioti et al.	Koukoulioti et al., 2019	Group study	past_present	141	AG1	Agrammatic	Nonfluent	NA	55	F	11	NA	180	Left	Greek	Adverb	past	28	108	cor
13	2019	Koukoulioti et al.	Koukoulioti et al., 2019	Group study	past_present	141	AG1	Agrammatic	Nonfluent	NA	55	F	11	NA	180	Left	Greek	Adverb	past	28	108	cor
13	2019	Koukoulioti et al.	Koukoulioti et al., 2019	Group study	past_present	141	AG1	Agrammatic	Nonfluent	NA	55	F	11	NA	180	Left	Greek	Adverb	past	28	108	cor
13	2019	Koukoulioti et al.	Koukoulioti et al., 2019	Group study	past_present	141	AG1	Agrammatic	Nonfluent	NA	55	F	11	NA	180	Left	Greek	Adverb	past	28	108	cor
13	2019	Koukoulioti et al.	Koukoulioti et al., 2019	Group study	past_present	141	AG1	Agrammatic	Nonfluent	NA	55	F	11	NA	180	Left	Greek	Adverb	past	28	108	cor
13	2019	Koukoulioti et al.	Koukoulioti et al., 2019	Group study	past_present	141	AG1	Agrammatic	Nonfluent	NA	55	F	11	NA	180	Left	Greek	Adverb	past	28	108	cor
13	2019	Koukoulioti et al.	Koukoulioti et al., 2019	Group study	past_present	141	AG1	Agrammatic	Nonfluent	NA	55	F	11	NA	180	Left	Greek	Adverb	past	28	108	cor
13	2019	Koukoulioti et al.	Koukoulioti et al., 2019	Group study	past_present	141	AG1	Agrammatic	Nonfluent	NA	55	F	11	NA	180	Left	Greek	Adverb	past	28	108	cor
13	2019	Koukoulioti et al.	Koukoulioti et al., 2019	Group study	past_present	141	AG1	Agrammatic	Nonfluent	NA	55	F	11	NA	180	Left	Greek	Adverb	past	28	108	cor
13	2019	Koukoulioti et al.	Koukoulioti et al., 2019	Group study	past_present	141	AG1	Agrammatic	Nonfluent	NA	55	F	11	NA	180	Left	Greek	Adverb	past	28	108	cor
13	2019	Koukoulioti et al.	Koukoulioti et al., 2019	Group study	past_present	141	AG1	Agrammatic	Nonfluent	NA	55	F	11	NA	180	Left	Greek	Adverb	past	28	108	cor
13	2019	Koukoulioti et al.	Koukoulioti et al., 2019	Group study	past_present	141	AG1	Agrammatic	Nonfluent	NA	55	F	11	NA	180	Left	Greek	Adverb	past	28	108	cor
13	2019	Koukoulioti et al.	Koukoulioti et al., 2019	Group study	past_present	141	AG1	Agrammatic	Nonfluent	NA	55	F	11	NA	180	Left	Greek	Adverb	past	28	108	cor
13	2019	Koukoulioti et al.	Koukoulioti et al., 2019	Group study	past_present	141	AG1	Agrammatic	Nonfluent	NA	55	F	11	NA	180	Left	Greek	Adverb	past	28	108	cor
13	2019	Koukoulioti et al.	Koukoulioti et al., 2019	Group study	past_present	141	AG1	Agrammatic	Nonfluent	NA	55	F	11	NA	180	Left	Greek	Adverb	past	28	108	cor
13	2019	Koukoulioti et al.	Koukoulioti et al., 2019	Group study	past_present	141	AG1	Agrammatic	Nonfluent	NA	55	F	11	NA	180	Left	Greek	Adverb	past	28	108	cor
13	2019	Koukoulioti et al.	Koukoulioti et al., 2019	Group study	past_present	141	AG1	Agrammatic	Nonfluent	NA	55	F	11	NA	180	Left	Greek	Adverb	past	28	108	cor
13	2019	Koukoulioti et al.	Koukoulioti et al., 2019	Group study	past_present	141	AG1	Agrammatic	Nonfluent	NA	55	F	11	NA	180	Left	Greek	Adverb	past	28	108	cor
13	2019	Koukoulioti et al.	Koukoulioti et al., 2019	Group study	past_present	141	AG1	Agrammatic	Nonfluent	NA	55	F	11	NA	180	Left	Greek	Adverb	past	28	108	cor
13	2019	Koukoulioti et al.	Koukoulioti et al., 2019	Group study	past_present	141	AG1	Agrammatic	Nonfluent	NA	55	F	11	NA	180	Left	Greek	Adverb	past	28	108	cor
13	2019	Koukoulioti et al.	Koukoulioti et al., 2019	Group study	past_present	141	AG1	Agrammatic	Nonfluent	NA	55	F	11	NA	180	Left	Greek	Adverb	past	28	108	cor
13	2019	Koukoulioti et al.	Koukoulioti et al., 2019	Group study	past_present	141	AG1	Agrammatic	Nonfluent	NA	55	F	11	NA	180	Left	Greek	Adverb	past	28	108	cor
13	2019	Koukoulioti et al.	Koukoulioti et al., 2019	Group study	past_present	141	AG1	Agrammatic	Nonfluent	NA	55	F	11	NA	180	Left	Greek	Adverb	past	28	108	cor
13	2019	Koukoulioti et al.	Koukoulioti et al., 2019	Group study	past_present	141	AG1	Agrammatic	Nonfluent	NA	55	F	11	NA	180	Left	Greek	Adverb	past	28	108	cor
13	2019	Koukoulioti et al.	Koukoulioti et al., 2019	Group study	past_present	141	AG1	Agrammatic	Nonfluent	NA	55	F	11	NA	180	Left	Greek	Adverb	past	28	108	cor
13	2019	Koukoulioti et al.	Koukoulioti et al., 2019	Group study	past_present	141	AG1	Agrammatic	Nonfluent	NA	55	F	11	NA	180	Left	Greek	Adverb	past	28	108	cor
13	2019	Koukoulioti et al.	Koukoulioti et al., 2019	Group study	past_present	141	AG1	Agrammatic	Nonfluent	NA	55	F	11	NA	180	Left	Greek	Adverb	past	28	108	cor
13	2019	Koukoulioti et al.	Koukoulioti et al., 2019	Group study	past_present	141	AG1	Agrammatic	Nonfluent	NA	55	F	11	NA	180	Left	Greek	Adverb	past	28	108	cor
13	2019	Koukoulioti et al.	Koukoulioti et al., 2019	Group study	past_present	141	AG1	Agrammatic	Nonfluent	NA	55	F	11	NA	180	Left	Greek	Adverb	past	28	108	cor
13	2019	Koukoulioti et al.	Koukoulioti et al., 2019	Group study	past_present	141	AG1	Agrammatic	Nonfluent	NA	55	F	11	NA	180	Left	Greek	Adverb	past	28	108	cor
13	2019	Koukoulioti et al.	Koukoulioti et al., 2019	Group study	past_present	141	AG1	Agrammatic	Nonfluent	NA	55	F	11	NA	180	Left	Greek	Adverb	past	28	108	cor
13	2019	Koukoulioti et al.	Koukoulioti et al., 2019	Group study	past_present	141	AG1	Agrammatic	Nonfluent	NA	55	F	11	NA	180	Left	Greek	Adverb	past	28	108	cor
13	2019	Koukoulioti et al.	Koukoulioti et al., 2019	Group study	past_present	141	AG1	Agrammatic	Nonfluent	NA	55	F	11	NA	180	Left	Greek	Adverb	past	28	108	cor
13	2019	Koukoulioti et al.	Koukoulioti et al., 2019	Group study	past_present	141	AG1	Agrammatic	Nonfluent	NA	55	F	11	NA	180	Left	Greek	Adverb	past	28	108	cor
13	2019	Koukoulioti et al.	Koukoulioti et al., 2019	Group study	past_present	141	AG1	Agrammatic	Nonfluent	NA	55	F	11	NA	180	Left	Greek	Adverb	past	28	108	cor
13	2019	Koukoulioti et al.	Koukoulioti et al., 2019	Group study	past_present	141	AG1	Agrammatic	Nonfluent	NA	55	F	11	NA	180	Left	Greek	Adverb	past	28	108	cor
13	2019	Koukoulioti et al.	Koukoulioti et al., 2019	Group study	past_present	141	AG1	Agrammatic	Nonfluent	NA	55	F	11	NA	180	Left	Greek	Adverb	past	28	108	cor
13	2019	Koukoulioti et al.	Koukoulioti et al., 2019	Group study	past_present	141	AG1	Agrammatic	Nonfluent	NA	55	F	11	NA	180	Left	Greek	Adverb	past	28	108	cor
13	2019	Koukoulioti et al.	Koukoulioti et al., 2019	Group study	past_present	141	AG1	Agrammatic	Nonfluent	NA	55	F	11	NA	180	Left	Greek	Adverb	past	28	108	cor
13	2019	Koukoulioti et al.	Koukoulioti et al., 2019	Group study	past_present	141	AG1	Agrammatic	Nonfluent	NA	55	F	11	NA	180	Left	Greek	Adverb	past	28	108	cor
13	2019	Koukoulioti et al.	Koukoulioti et al., 2019	Group study	past_present	141	AG1	Agrammatic	Nonfluent	NA	55	F	11	NA	180	Left	Greek	Adverb	past	28	108	cor
13	2019	Koukoulioti et al.	Koukoulioti et al., 2019	Group study	past_present	141	AG1	Agrammatic	Nonfluent	NA	55	F	11	NA	180	Left	Greek	Adverb	past	28	108	cor
13	2019	Koukoulioti et al.	Koukoulioti et al., 2019	Group study	past_present	141	AG1	Agrammatic	Nonfluent	NA	55	F	11	NA	180	Left	Greek	Adverb	past	28	108	cor
13	2019	Koukoulioti et al.	Koukoulioti et al., 2019	Group study	past_present	141	AG1	Agrammatic	Nonfluent	NA	55	F	11	NA	180	Left	Greek	Adverb	past	28	108	cor
13	2019	Koukoulioti et al.	Koukoulioti et al., 2019	Group study	past_present	141	AG1	Agrammatic	Nonfluent	NA	55	F	11	NA	180	Left	Greek	Adverb	past	28	108	cor
13	2019	Koukoulioti et al.	Koukoulioti et al., 2019	Group study	past_present	141	AG1	Agrammatic	Nonfluent	NA	55	F	11	NA	180	Left	Greek	Adverb	past	28	108	cor
13	2019	Koukoulioti et al.	Koukoulioti et al., 2019	Group study	past_present	141	AG1	Agrammatic	Nonfluent	NA	55	F	11	NA	180	Left	Greek	Adverb	past	28	108	cor
13	2019	Koukoulioti et al.	Koukoulioti et al., 2019	Group study	past_present	141	AG1	Agrammatic	Nonfluent	NA	55	F	11	NA	180	Left	Greek	Adverb	past	28	108	cor
13	2019	Koukoulioti et al.	Koukoulioti et al., 2019	Group study	past_present	141	AG1	Agrammatic	Nonfluent	NA	55	F	11	NA	180	Left	Greek	Adverb	past	28	108	cor
13	2019	Koukoulioti et al.	Koukoulioti et al., 2019	Group study	past_present	141	AG1	Agrammatic	Nonfluent	NA	55	F	11	NA	180	Left	Greek	Adverb	past	28	108	cor
13	2019	Koukoulioti et al.	Koukoulioti et al., 2019	Group study	past_present	141	AG1	Agrammatic	Nonfluent	NA	55	F	11	NA	180	Left	Greek	Adverb	past	28	108	cor
13	2019	Koukoulioti et al.	Koukoulioti et al., 2019	Group study	past_present	141	AG1	Agrammatic	Nonfluent	NA	55	F	11	NA	180	Left	Greek	Adverb	past	28	108	cor
13	2019	Koukoulioti et al.	Koukoulioti et al., 2019	Group study	past_present	141	AG1	Agrammatic	Nonfluent	NA	55	F	11	NA	180	Left	Greek	Adverb	past	28	108	cor
13	2019	Koukoulioti et al.	Koukoulioti et al., 2019	Group study	past_present	141	AG1	Agrammatic	Nonfluent	NA	55	F	11	NA	180	Left	Greek	Adverb	past	28	108	cor
13	2019	Koukoulioti et al.	Koukoulioti et al., 2019	Group study	past_present	141	AG1	Agrammatic	Nonfluent	NA	55	F	11	NA	180	Left	Greek	Adverb	past	28	108	cor
13	2019	Koukoulioti et al.	Koukoulioti et al., 2019	Group study	past_present	141	AG1	Agrammatic	Nonfluent	NA	55	F	11	NA	180	Left	Greek	Adverb	past	28	108	cor
13	2019	Koukoulioti et al.	Koukoulioti et al., 2019	Group study	past_present	141	AG1	Agrammatic	Nonfluent	NA	55	F	11	NA	180	Left	Greek	Adverb	past	28	108	cor
[truncated: 13,288 more rows]
